# Supplementary material for: Estimation of paddy rice leaf area index using machine learning methods based on hyperspectral data from multi-year experiments
Source: PLoS One. 2018 Dec 5;13(12):e0207624. doi: 10.1371/journal.pone.0207624 (PMC6281281; doi:10.1371/journal.pone.0207624)
Supplement: S1 File — (CSV) [file pone.0207624.s001.csv]

PlotID	SampleID	LAI	Year	sdate	N	C	inTrain	stage	DAT	B_350	B_354	B_358	B_362	B_366	B_370	B_374	B_378	B_382	B_386	B_390	B_394	B_398	B_402	B_406	B_410	B_414	B_418	B_422	B_426	B_430	B_434	B_438	B_442	B_446	B_450	B_454	B_458	B_462	B_466	B_470	B_474	B_478	B_482	B_486	B_490	B_494	B_498	B_502	B_506
P01	S01	0.5	2014	20140712	N0	C0	Calibration	vegtative	44	0.019334021756021884	0.01907845640349988	0.01892086620384445	0.01885530803013413	0.01887583875544743	0.0189765152528631	0.019151394395459598	0.01939453305631565	0.01969998810850987	0.020061816425120775	0.02050050241545893	0.020933816425120773	0.0214161884057971	0.02191890338164251	0.0224375458937198	0.02300809661835749	0.023605434782608695	0.024225821256038643	0.02486827053140096	0.025538541062801925	0.026208144927536224	0.026890483091787435	0.027586574879227055	0.028260840579710133	0.0289333381642512	0.029578608695652164	0.030172937198067632	0.03072081642512076	0.031232115942028977	0.031707053140096614	0.032159570048309175	0.03262624154589371	0.033151338164251205	0.03379286956521738	0.03459759420289855	0.03560714009661835	0.03684731884057971	0.03831180193236714	0.04000535748792268	0.04191506763285024
P01	S02	0.45	2014	20140712	N0	C0	Calibration	vegtative	44	0.023591340258775153	0.023368053714401538	0.023255235735279205	0.023245171210432042	0.02333014502888412	0.023502442079659503	0.023754347251782014	0.024078145434275833	0.02446612151616503	0.02491056038647342	0.025422560386473426	0.02590914009661835	0.026443855072463763	0.027000570048309174	0.027573816425120766	0.028191217391304344	0.02883310144927535	0.029503024154589365	0.030183198067632852	0.03089891787439613	0.03161600966183574	0.03233995169082125	0.03308571980676329	0.03381129468599033	0.034537072463768116	0.03524163285024154	0.03590363285024155	0.036529014492753635	0.03713021256038647	0.03769807729468599	0.03825095652173911	0.038805227053140094	0.03940172946859904	0.04007078260869565	0.04084205797101449	0.0417399420289855	0.042805768115942014	0.04400857971014492	0.045353584541062794	0.0468551884057971
P01	S03	0.4	2014	20140712	N0	C0	Calibration	vegtative	44	0.019882685720077162	0.019610475321779668	0.01945314482618829	0.019404271815141375	0.01945743387047731	0.019606208574034688	0.01984417350765175	0.020164906253167098	0.020561984392419207	0.02102898550724638	0.021564811594202895	0.022154009661835748	0.02277522705314009	0.023436376811594203	0.024133999999999996	0.02489632850241545	0.025690772946859897	0.02651605797101449	0.02737102415458937	0.028250222222222215	0.029131942028985492	0.030033903381642503	0.03094331400966183	0.03182517874396135	0.032709111111111105	0.03355255072463767	0.034338125603864726	0.03507540096618357	0.03576915942028986	0.036429932367149746	0.03706983574879227	0.03772262801932366	0.03841918840579709	0.03921285024154589	0.04014339130434783	0.041247169082125605	0.04253328502415459	0.04401641545893719	0.045720753623188386	0.04760883091787439
P02	S01	2.2249999999999996	2014	20140712	N1	C0	Calibration	vegtative	44	0.011912706395054356	0.01162342089794264	0.011400920137833151	0.011243156886591762	0.011148083916083927	0.011113653998175743	0.011137819904732942	0.011218534407621356	0.01135375027870681	0.011541420289855069	0.011823227053140095	0.012147739130434782	0.012520376811594198	0.01292454106280193	0.013333768115942026	0.013800357487922701	0.01426725603864734	0.014755632850241543	0.015233091787439609	0.01571428985507246	0.016163024154589374	0.016598685990338164	0.0169983768115942	0.017348879227053138	0.017659874396135256	0.01790583574879227	0.018080028985507243	0.018184289855072457	0.01822851207729468	0.01821533333333333	0.018166792270531393	0.018110908212560384	0.018112038647342992	0.01825362318840579	0.01861093719806763	0.019240086956521737	0.02018177777777777	0.021420125603864734	0.022937632850241536	0.024724048309178747
P02	S02	2.425	2014	20140712	N1	C0	Calibration	vegtative	44	0.009578414006283696	0.009311569811830685	0.009112080605384928	0.00897657369683465	0.008901676396067704	0.008884016012972538	0.008920219857437243	0.009006915239350015	0.009140729468599043	0.00931828985507246	0.009600705314009658	0.009859951690821253	0.01016271497584541	0.010471246376811592	0.010793816425120771	0.011153613526570046	0.011522734299516906	0.011894763285024154	0.012266618357487921	0.012636328502415457	0.012989826086956523	0.013323903381642509	0.013640212560386472	0.013915004830917871	0.014164347826086953	0.014366657004830917	0.014511932367149755	0.0145987729468599	0.014644821256038642	0.014646241545893716	0.01461780676328502	0.014584434782608693	0.014606946859903379	0.014751671497584534	0.0150751690821256	0.015632367149758453	0.016456038647342987	0.0175275845410628	0.01882940096618357	0.02035843478260869
P02	S03	1.925	2014	20140712	N1	C0	Calibration	vegtative	44	0.01155413019830424	0.011280822539779061	0.011079125468734137	0.010945901253336112	0.010878012161751294	0.010872320462146555	0.010925688422688413	0.011034978311543516	0.011197052396878494	0.0114087729468599	0.011703555555555552	0.012039217391304344	0.012410512077294685	0.01280592270531401	0.01321388405797101	0.013648473429951685	0.014086898550724633	0.014539922705314005	0.014984338164251206	0.015425990338164244	0.015838086956521738	0.01622402898550724	0.016583632850241545	0.016897507246376807	0.01716442512077294	0.01738065700483091	0.01753371014492754	0.017623632850241544	0.017663710144927534	0.01765317874396135	0.01761007729468599	0.01757142028985507	0.01758155555555555	0.017714917874396132	0.018022019323671496	0.01856177777777777	0.01934816425120772	0.020378859903381636	0.021643014492753618	0.02313141062801932
P03	S01	1.85	2014	20140712	N2	C0	Calibration	vegtative	44	0.013828481706699258	0.013472256072429991	0.013202985777507484	0.013017137664268208	0.01291117857504815	0.012881575352184054	0.012924794838012217	0.013037303874869078	0.013215569305091058	0.013456057971014488	0.013790966183574876	0.014208347826086954	0.014635053140096615	0.01511693719806763	0.015612434782608696	0.01614908212560386	0.016694463768115935	0.017253275362318833	0.01779484057971014	0.018335536231884057	0.018843420289855067	0.019322937198067627	0.019755642512077294	0.020136492753623187	0.020451971014492747	0.020706599033816418	0.020886454106280188	0.020988946859903372	0.021025806763285016	0.02100658937198067	0.020949681159420284	0.020890724637681157	0.020892560386473424	0.021031690821256034	0.021373352657004824	0.02197854106280192	0.022878695652173913	0.02405492753623188	0.02550137198067632	0.027206299516908207
P03	S02	2.025	2014	20140712	N2	C0	Calibration	vegtative	44	0.010424791054356392	0.01017004121482383	0.009982984865376146	0.00986098831120577	0.009801417857504819	0.009801639809465907	0.009859020472281335	0.00997092615114353	0.0101347231512449	0.010347777777777777	0.010657207729468599	0.01098687922705314	0.011358618357487917	0.01176375845410628	0.012175516908212556	0.012626599033816422	0.013074106280193235	0.01354123671497584	0.014005024154589369	0.01446669565217391	0.014904492753623185	0.015325710144927536	0.015715961352656998	0.016057236714975845	0.016361661835748786	0.01661345893719806	0.01679887922705314	0.016920173913043474	0.016992734299516903	0.017015458937198066	0.017003603864734297	0.01699006763285024	0.017026985507246375	0.01718184541062802	0.01752221256038647	0.018088811594202902	0.0189171690821256	0.01999867632850241	0.021316193236714975	0.02285887922705314
P03	S03	1.9249999999999998	2014	20140712	N2	C0	Calibration	vegtative	44	0.011043183338400896	0.010685044762001286	0.010407857166987564	0.010207754467754593	0.010080870578696683	0.01002333941420898	0.010031294888686187	0.01010087091652308	0.010228201412114469	0.010409420289855071	0.010703913043478262	0.010992531400966182	0.01133589371980676	0.011702251207729466	0.012081613526570046	0.012491951690821254	0.012908270531400963	0.013337826086956517	0.013758599033816422	0.014175082125603861	0.014567545893719802	0.014939217391304344	0.01527757487922705	0.015570028985507245	0.01582323671497584	0.016023159420289857	0.01614791304347826	0.01620818357487922	0.016209091787439612	0.01615287922705314	0.016048289855072458	0.015945246376811592	0.01590830917874396	0.016028405797101446	0.016399236714975843	0.017090840579710134	0.01812447342995169	0.019503971014492753	0.021222685990338157	0.023260734299516906
P04	S01	0.55	2014	20140712	N0	C1	Calibration	vegtative	44	0.02001569365899814	0.01975058808824025	0.01959492729975337	0.019544576635924456	0.019595401439140535	0.01974326705178883	0.019984038816256183	0.020313582074929875	0.02072776217019699	0.02122244444444444	0.02187433816425121	0.022544009661835746	0.02326100483091787	0.024045314009661832	0.024868512077294683	0.025764376811594193	0.02669643478260869	0.027665980676328503	0.028654270531400957	0.029670086956521735	0.030672492753623184	0.03166385507246376	0.032645178743961355	0.03356650241545892	0.034448763285024143	0.03523955555555556	0.035937033816425115	0.03652374879227053	0.0370227149758454	0.037437130434782605	0.037805922705314014	0.038180647342995165	0.03865002898550724	0.03931696618357487	0.04025693719806763	0.041543314009661825	0.043235671497584525	0.045290347826086944	0.047694917874396114	0.05045516908212559
P04	S02	0.475	2014	20140712	N0	C1	Calibration	vegtative	44	0.019229066957197498	0.01902556623087057	0.018937763960677007	0.01895934211682031	0.019083982669504358	0.01930536758893284	0.01961717884530925	0.020013098408837502	0.020486808249721326	0.02103199033816425	0.021681391304347826	0.022357072463768116	0.02306817391304348	0.023819323671497583	0.024607816425120763	0.02544969082125603	0.026312483091787433	0.027213497584541058	0.028122154589371968	0.02905584541062801	0.029985797101449264	0.03091454106280193	0.03183359420289854	0.03271001932367149	0.033573362318840574	0.03437893719806763	0.03512103381642512	0.035800917874396126	0.03642654106280192	0.03700240579710145	0.03754340096618357	0.03808745893719806	0.038669729468599034	0.03935638647342994	0.040185729468599024	0.04120019323671496	0.04242403864734299	0.04385422222222222	0.04547497584541063	0.047281835748792266
P04	S03	0.4	2014	20140712	N0	C1	Calibration	vegtative	44	0.019223516333907793	0.018904148576061628	0.01869771146245057	0.018598421066855882	0.018600493463058664	0.0186981447248404	0.01888559092598221	0.019157048140265504	0.019506732441471605	0.01992885990338164	0.020456637681159417	0.021022685990338158	0.02161722705314009	0.022256067632850242	0.022935458937198065	0.02366423188405797	0.024426782608695644	0.025230637681159417	0.026053565217391297	0.02689457004830918	0.027735256038647328	0.02858468599033816	0.029422647342995163	0.03023219323671497	0.03102002898550724	0.03175342028985507	0.032423748792270515	0.03302533333333332	0.033573111111111095	0.034066975845410616	0.03453085024154589	0.03499730434782609	0.03552027053140096	0.036173797101449266	0.037007787439613526	0.03807534299516907	0.03939731400966182	0.04097625120772947	0.04281130434782609	0.044887652173913044
P05	S01	2.2	2014	20140712	N1	C1	Calibration	vegtative	44	0.015640716529847123	0.015313601905341038	0.015092951251646882	0.014973054119793302	0.014948200060808747	0.015012678625722118	0.015160779365561957	0.015386791831357029	0.015685005574136032	0.016049710144927534	0.016560144927536234	0.017049951690821262	0.01761162318840579	0.018207826086956518	0.018794057971014487	0.01942270531400966	0.02004661835748792	0.020668173913043476	0.02126797101449275	0.021851062801932362	0.0223707536231884	0.02285553623188406	0.023283526570048303	0.02363935265700482	0.023924859903381637	0.024132444444444436	0.024253236714975836	0.024288657004830915	0.024255845410628016	0.024162628019323663	0.024024328502415454	0.023885207729468595	0.02380515942028985	0.02388229951690821	0.024184541062801924	0.024789449275362314	0.02573137198067632	0.026984483091787435	0.02853699516908212	0.030379507246376804
P05	S02	1.975	2014	20140712	N1	C1	Calibration	vegtative	44	0.00892717965609285	0.008600940846593028	0.008350172629303033	0.008170387993648973	0.008057099929056469	0.00800582142495186	0.00801206547076112	0.008071345055910267	0.008179173169825353	0.008331062801932368	0.00856606763285024	0.008798666666666668	0.009072753623188405	0.009342454106280193	0.009629661835748789	0.009934898550724634	0.01024134299516908	0.010549980676328497	0.010858019323671494	0.011155429951690818	0.011428531400966183	0.011690251207729466	0.011924628019323667	0.012118173913043474	0.012291285024154585	0.012409942028985502	0.01248698550724637	0.012517700483091783	0.012508512077294682	0.01246428019323671	0.012399623188405793	0.012329536231884056	0.012301285024154588	0.012363913043478258	0.012567314009661833	0.012963004830917871	0.013555468599033815	0.014357285024154587	0.015361932367149757	0.01655525603864734
P05	S03	1.875	2014	20140712	N1	C1	Calibration	vegtative	44	0.009455219164893221	0.009133078443295835	0.008878783064761291	0.008689294111685536	0.008561572666463993	0.008492579811492856	0.008479276629167929	0.008518624201885065	0.008607583612040143	0.008743115942028984	0.00895435265700483	0.009208415458937197	0.009477400966183571	0.009779487922705313	0.010086086956521738	0.010431062801932366	0.010782328502415457	0.011149096618357486	0.011519115942028984	0.011888468599033815	0.012239154589371975	0.012587526570048307	0.012913077294685988	0.013202487922705314	0.013462777777777775	0.013672835748792267	0.013823545893719803	0.013923362318840577	0.013973062801932364	0.013975850241545887	0.01395385024154589	0.013931932367149756	0.013967106280193233	0.014128347826086953	0.014478956521739127	0.01507271014492753	0.01592473913043478	0.017041434782608687	0.01841693719806763	0.020027700483091784
P06	S01	1.925	2014	20140712	N2	C1	Calibration	vegtative	44	0.008921546738286015	0.008601419208810518	0.008344646126820001	0.008148253606297215	0.008009267761224308	0.007924714705584267	0.007891620553359681	0.007907011418533156	0.007967913415087334	0.00807135265700483	0.008242260869565214	0.0084456038647342975	0.00867414492753623	0.00893511111111111	0.009193487922705313	0.009476125603864733	0.009769323671497583	0.010073603864734298	0.01037110144927536	0.010666743961352655	0.0109447922705314	0.011202714975845409	0.011441536231884054	0.01164653140096618	0.011818599033816424	0.011951178743961349	0.012039739130434782	0.012078985507246374	0.012084193236714974	0.012049478260869557	0.011992840579710142	0.011934589371980671	0.011923198067632847	0.012021864734299515	0.012275111111111105	0.012724028985507244	0.013410995169082122	0.014298318840579706	0.015373565217391303	0.016646057971014493
P06	S02	2.15	2014	20140712	N2	C1	Calibration	vegtative	44	0.006453385257254939	0.006193193202932338	0.005984564947130137	0.005824361406709337	0.005709443498530473	0.0056366721394547434	0.0056029082463430295	0.005605012736056212	0.005639846525455225	0.005704270531400964	0.0058119323671497565	0.005947565217391303	0.006073835748792268	0.0062223574879227035	0.006368222222222221	0.006534328502415457	0.006705758454106278	0.006874637681159419	0.007043758454106279	0.007208579710144927	0.0073596714975845395	0.007499603864734298	0.007629710144927535	0.007738019323671497	0.00782942028985507	0.007891690821256037	0.007923082125603864	0.007925971014492756	0.007898028985507248	0.007848599033816425	0.007777381642512078	0.007704995169082125	0.007668676328502417	0.007720937198067636	0.00789965217391304	0.008250512077294683	0.008789227053140093	0.009514367149758453	0.010416260869565215	0.011488270531400962
P06	S03	2.15	2014	20140712	N2	C1	Calibration	vegtative	44	0.007548243167460696	0.007253995337995344	0.007024561366170032	0.006856268403094598	0.006745443599878401	0.006688414107631498	0.006681507077463595	0.006721049660484438	0.006803369007803798	0.006924792270531399	0.0071148405797101435	0.007319478260869563	0.007545942028985506	0.007781961352657002	0.008025062801932365	0.008292579710144927	0.00856030917874396	0.008829091787439612	0.009101961352657003	0.009366202898550727	0.009607797101449272	0.009845304347826087	0.010063536231884057	0.010240028985507242	0.010399314009661835	0.010521062801932365	0.010596657004830916	0.010627478260869561	0.010623285024154588	0.010578579710144923	0.010512763285024153	0.010438811594202894	0.010418086956521735	0.010503304347826084	0.010752241545893717	0.011216512077294684	0.011916086956521734	0.012842550724637677	0.013988608695652173	0.015342502415458934
P07	S01	0.75	2014	20140712	N0	C3	Calibration	vegtative	44	0.014739782034390858	0.014483221783047867	0.014304081213472493	0.014197761832370585	0.014159665146447746	0.014185192662410069	0.01426974588696327	0.014408726326813271	0.014597535488665936	0.014831574879227054	0.015108270531400965	0.015424405797101444	0.01575085024154589	0.016110772946859902	0.016475884057971013	0.016881690821256033	0.017298473429951684	0.01774647342995168	0.018205381642512078	0.018679806763285022	0.019158193236714978	0.019648	0.0201456038647343	0.02063143961352657	0.02111092753623188	0.02155979710144927	0.021975671497584538	0.022361971014492745	0.02272283091787439	0.023059062801932362	0.02338453140096618	0.023720811594202897	0.024101719806763282	0.024562386473429947	0.02513585507246376	0.025863314009661825	0.026747594202898545	0.02779226086956521	0.028995777777777773	0.030351729468599018
P07	S02	0.5	2014	20140712	N0	C3	Calibration	vegtative	44	0.015024554812337559	0.014730075065031588	0.014509902266815287	0.014359963582311498	0.014276186176142704	0.014254497212932	0.014290823857302109	0.014381093273875874	0.01452123262727612	0.014707169082125595	0.01494804830917874	0.015216830917874397	0.015522705314009656	0.015837845410628014	0.016172531400966184	0.01655024154589372	0.016939227053140094	0.017348144927536224	0.01776815458937198	0.01819612560386473	0.018622608695652174	0.019058570048309173	0.019477381642512077	0.019882415458937194	0.020270695652173907	0.020625526570048302	0.02093420289855072	0.021204521739130427	0.021442743961352657	0.021652	0.021846222222222218	0.022044705314009653	0.022284985507246363	0.022607024154589365	0.023047391304347818	0.023645845410628013	0.02440845410628019	0.025346714975845404	0.02645241545893719	0.02772201932367149
P07	S03	0.575	2014	20140712	N0	C3	Calibration	vegtative	44	0.017092679166244542	0.016756328705111314	0.016514831796223064	0.016362912942130416	0.0162952966453836	0.016306707408533502	0.01639186973413059	0.016545508124725505	0.01676234708286884	0.017037111111111114	0.01736906280193236	0.017751024154589366	0.01814910144927536	0.01858946859903381	0.019043816425120767	0.019564202898550723	0.020096115942028987	0.02067224154589372	0.02127249275362318	0.02189204830917874	0.022515922705314002	0.02315656038647343	0.023794685990338155	0.024410570048309176	0.025024995169082125	0.025595111111111107	0.0261227536231884	0.026614096618357484	0.027063642512077286	0.0274863768115942	0.027891826086956516	0.028306492753623177	0.028766193236714966	0.029317227053140094	0.029994879227053125	0.03083965217391304	0.03186885990338163	0.03308308212560387	0.03448686956521739	0.03607800966183574
P08	S01	1.725	2014	20140712	N1	C3	Calibration	vegtative	44	0.006661625215364474	0.006376826391000309	0.006146704773487349	0.005968073983987145	0.00583774764366071	0.005752539373669803	0.005709262795175836	0.005704731529340225	0.005735759197324421	0.005799159420289853	0.005905439613526569	0.006047304347826087	0.00618742028985507	0.006352608695652172	0.0065106570048309165	0.006695159420289854	0.006869062801932366	0.007055410628019323	0.007238318840579709	0.0074212077294685975	0.007589275362318839	0.007754260869565215	0.007893961352657002	0.008016270531400966	0.008124164251207728	0.008203632850241544	0.008249999999999995	0.00827125603864734	0.008262367149758452	0.008230164251207726	0.008180570048309178	0.008127507246376809	0.008107999999999997	0.008165082125603866	0.008340840579710147	0.008667342995169084	0.009161314009661836	0.009822338164251208	0.010649062801932369	0.011633613526570047
P08	S02	1.7750000000000001	2014	20140712	N1	C3	Calibration	vegtative	44	0.007948621685078336	0.007664403499881767	0.007430976419715517	0.007246091449613313	0.0071074995946083155	0.007012951859734465	0.006960199250025336	0.00694699277051451	0.006971083426235606	0.00703022222222222	0.007155570048309178	0.00729578260869565	0.0074566280193236675	0.007641468599033817	0.007828521739130435	0.008042381642512074	0.008263014492753623	0.0084906038647343	0.008728729468599036	0.008962159420289854	0.009181565217391306	0.00938950724637681	0.00958238647342995	0.009746202898550722	0.009889135265700481	0.00999672463768116	0.01006	0.010087164251207729	0.010072299516908212	0.01002915458937198	0.009961845410628018	0.009897748792270534	0.009883739130434777	0.009974507246376807	0.010228714975845408	0.01068868599033816	0.011373531400966183	0.012279913043478256	0.013402516908212559	0.014733975845410627
P08	S03	1.825	2014	20140712	N1	C3	Calibration	vegtative	44	0.005669041991824718	0.00540952136752137	0.005196204756596029	0.005026537346711375	0.004897964325529566	0.004807930880713484	0.0047538821999256785	0.0047332634708286865	0.004743519881085102	0.004782096618357486	0.004860966183574877	0.004953227053140095	0.0050777874396135255	0.0052055748792270515	0.005330772946859902	0.005480608695652173	0.005629884057971014	0.005782096618357488	0.005935632850241545	0.006086338164251205	0.0062299613526570034	0.006367014492753621	0.006495565217391302	0.00659662801932367	0.0066860483091787425	0.006755256038647342	0.006792850241545891	0.00679622222222222	0.0067710724637681146	0.006716289855072461	0.006644898550724638	0.0065710241545893725	0.006539371980676328	0.0065995942028985516	0.006812763285024154	0.007217188405797102	0.00782693719806763	0.008643439613526569	0.009656009661835748	0.010862898550724637
P09	S01	2.5	2014	20140712	N2	C3	Calibration	vegtative	44	0.006978871321914935	0.006684444782270876	0.0064485924462011086	0.006267955981216969	0.006139177054829249	0.006058897334549503	0.0060237584878889226	0.006030402182358702	0.00607547008547009	0.006155603864734299	0.006315661835748792	0.006465227053140094	0.006614280193236715	0.006795497584541062	0.006992531400966181	0.007187275362318841	0.007402193236714975	0.007622028985507245	0.007838666666666666	0.008052309178743963	0.008255826086956521	0.008443227053140094	0.008613285024154588	0.008757439613526569	0.008880338164251204	0.008971961352657005	0.009030415458937197	0.00904951690821256	0.009034096618357487	0.008994657004830918	0.008933391304347827	0.008872367149758453	0.008851700483091784	0.008916115942028985	0.009109198067632848	0.009474096618357488	0.010027855072463766	0.010753584541062799	0.011639333333333335	0.012692879227053137
P09	S02	2.425	2014	20140712	N2	C3	Calibration	vegtative	44	0.004340788959832537	0.0041221666159927065	0.003944204722813392	0.003804368568629532	0.0037001234417756356	0.003628934630586799	0.003588267423397858	0.00357558710854363	0.003588358974358977	0.0036240483091787433	0.003693342995169082	0.0037726570048309174	0.0038679806763285028	0.003966405797101449	0.004063999999999999	0.004174415458937198	0.004286821256038647	0.0043949855072463765	0.004510647342995168	0.004618908212560386	0.0047193140096618335	0.004806425120772947	0.004894106280193235	0.004961169082125603	0.005015381642512078	0.005054705314009661	0.005068367149758453	0.005058289855072463	0.005025439613526569	0.004974231884057971	0.004905855072463767	0.004836898550724636	0.004802483091787438	0.0048380289855072455	0.00497950724637681	0.005265256038647342	0.00570167149758454	0.006287951690821255	0.007009120772946859	0.007870193236714972
P09	S03	2.425	2014	20140712	N2	C3	Calibration	vegtative	44	0.005696924597142137	0.005375959258133177	0.005118961690483393	0.004921602310732875	0.004779551535421125	0.004688479781088471	0.004644057464274855	0.004641955001520217	0.004677842809364552	0.004747391304347825	0.00487862801932367	0.005012734299516907	0.0051396521739130435	0.005287729468599034	0.005433584541062802	0.005590657004830918	0.005759874396135265	0.005923806763285022	0.006087787439613526	0.0062522318840579705	0.0064005990338164235	0.006534347826086954	0.006668212560386471	0.006768570048309177	0.006858502415458935	0.006923439613526567	0.006954521739130435	0.006954222222222221	0.0069226280193236695	0.006859207729468598	0.006770357487922703	0.006679323671497582	0.006627932367149757	0.006672801932367149	0.006860318840579709	0.007239536231884057	0.00782447342995169	0.008615468599033813	0.0095959806763285	0.01076319806763285
P10	S01	0.45	2014	20140712	N0	C2	Calibration	vegtative	44	0.011444890690629948	0.011164323817889038	0.010941603301690226	0.010774251072599007	0.010659789061180381	0.010595739198000066	0.010579623413623411	0.010608963638615809	0.010681281803542681	0.010794099838969402	0.010963497584541062	0.011153539452495968	0.011381900161030594	0.011626608695652173	0.011891471819645729	0.012192644122383247	0.012518750402576486	0.012861661835748788	0.013228695652173912	0.013607330112721416	0.013990222222222218	0.014384103059581318	0.01478005797101449	0.01515987117552335	0.015536206119162637	0.015891285024154583	0.016208798711755228	0.016497636070853458	0.01675528502415459	0.016990789049919477	0.01721288888888889	0.01745209017713365	0.017732901771336556	0.018101178743961343	0.018593809983896935	0.019235252818035422	0.020042138486312398	0.021018962962962955	0.022156019323671495	0.023444090177133652
P10	S02	0.525	2014	20140712	N0	C2	Calibration	vegtative	44	0.015091461099287348	0.01474678456808892	0.01447362808688892	0.014268965575487447	0.014129770953684017	0.014053018141279012	0.014035681058072357	0.014074733623864055	0.014167149758454116	0.014309903381642508	0.01453734299516908	0.01477686956521739	0.01506491787439613	0.015375323671497585	0.01570421256038647	0.01608604830917874	0.016482888888888884	0.016913990338164247	0.017362917874396134	0.017829806763285022	0.018291420289855073	0.01876528502415459	0.01923485990338164	0.019680898550724642	0.020107806763285017	0.02049017391304348	0.02081695652173913	0.021089603864734296	0.02130935265700483	0.02149099516908213	0.021654772946859895	0.021846173913043474	0.02211978743961352	0.022534502415458922	0.02314306280193236	0.023989217391304343	0.02509414492753622	0.0264486956521739	0.02804759420289855	0.02988613526570047
P10	S03	0.4	2014	20140712	N0	C2	Calibration	vegtative	44	0.01555204814026569	0.0152087365967366	0.014944209384818049	0.014755504611330815	0.014639660383095183	0.014593714806932202	0.014614705989662502	0.014699672038106812	0.014845651059085857	0.015049681159420292	0.015328811594202896	0.015667536231884053	0.01604195169082125	0.016452347826086948	0.016901719806763284	0.017398724637681155	0.01791936231884058	0.01847371980676328	0.0190555265700483	0.019641140096618357	0.020230599033816417	0.02082111111111111	0.021406009661835743	0.02196014492753623	0.022495352657004825	0.022981681159420283	0.02340373913043478	0.023769777777777768	0.024089555555555545	0.024366550724637677	0.024618908212560377	0.024879835748792267	0.0252007342995169	0.02564150724637681	0.026246743961352653	0.027066937198067624	0.028118173913043474	0.029399642512077294	0.03090964251207728	0.032654473429951675
P11	S01	2.125	2014	20140712	N1	C2	Calibration	vegtative	44	0.006242155974460452	0.005953264551873255	0.005714675315023108	0.0055237620012838695	0.0053778983480288105	0.005274458092631998	0.005210814972467147	0.0051843427249079425	0.005192415087328137	0.005232405797101448	0.005336125603864733	0.005440492753623187	0.0055592270531400955	0.0056987729468599025	0.00584416425120773	0.006011188405797102	0.006183719806763282	0.006364647342995167	0.0065481256038647335	0.006731768115942028	0.006904550724637679	0.0070746570048309185	0.007229632850241544	0.007360512077294684	0.007482367149758454	0.00756775845410628	0.007628705314009661	0.007651062801932365	0.007644937198067634	0.007610260869565214	0.007551768115942027	0.007495082125603863	0.0074727922705314	0.0075400000000000016	0.007734724637681157	0.008104009661835746	0.008657613526570048	0.009396502415458934	0.010325497584541063	0.011424801932367147
P11	S02	1.625	2014	20140712	N1	C2	Calibration	vegtative	44	0.006438369244282432	0.006120469173338746	0.00585581172933343	0.005641245160636612	0.005473617715617747	0.005349777642647198	0.005266573190094932	0.00522085260633087	0.0052094641397250115	0.005229256038647342	0.005323362318840578	0.0053803768115942025	0.005472106280193235	0.005574724637681158	0.005669497584541061	0.005806995169082125	0.005933323671497584	0.006080019323671497	0.0062299130434782584	0.006385043478260869	0.0065363671497584526	0.006685536231884056	0.006830425120772946	0.0069590628019323645	0.007073700483091787	0.0071567439613526565	0.007209101449275361	0.007229227053140095	0.00721991304347826	0.007172975845410628	0.007106898550724636	0.007046463768115942	0.00704016425120773	0.007154	0.007438106280193238	0.007948260869565217	0.008699864734299517	0.009695487922705312	0.010912086956521736	0.012357140096618355
P11	S03	0.85	2014	20140712	N1	C2	Calibration	vegtative	44	0.012884492010405195	0.012572946116685248	0.01233387978446671	0.012163829617242767	0.012059332218506144	0.01201692419175028	0.012033142140468224	0.012104522668153097	0.012227602378298041	0.012398917874396133	0.012643309178743956	0.012886657004830916	0.013189019323671494	0.013522666666666664	0.013865425120772944	0.014258840579710141	0.014678202898550721	0.015113202898550719	0.015567971014492752	0.01604387439613526	0.01650754106280193	0.016981492753623192	0.017454821256038647	0.017901289855072455	0.01833350724637681	0.018722328502415456	0.019070265700483088	0.01937482125603864	0.019640850241545885	0.01986667632850241	0.02007118357487922	0.020281676328502408	0.020534628019323667	0.020882198067632852	0.021368352657004826	0.02203554106280193	0.022900004830917864	0.023966202898550715	0.025232565217391294	0.02669114492753623
P12	S01	2.25	2014	20140712	N2	C2	Calibration	vegtative	44	0.0061874619438533575	0.005947247255160304	0.0057527914935305985	0.005601846086280969	0.0054921624607276965	0.0054214920441876925	0.005387586263977567	0.005388196547413938	0.0054210743218134575	0.005483971014492753	0.005607690821256037	0.005733739130434782	0.005885603864734298	0.00604711111111111	0.0062195072463768096	0.006405874396135262	0.0065956038647342966	0.006782589371980676	0.006977458937198066	0.007162995169082124	0.0073425217391304325	0.007509681159420289	0.007661768115942028	0.0077814685990338145	0.007885188405797102	0.007960222222222223	0.008000879227053139	0.008010579710144928	0.007985787439613526	0.00793606763285024	0.007870173913043477	0.007806260869565218	0.007776154589371982	0.007826425120772947	0.007994541062801931	0.008304589371980675	0.008778811594202898	0.00941040579710145	0.010192937198067633	0.01112310144927536
P12	S02	2.225	2014	20140712	N2	C2	Calibration	vegtative	44	0.00703153538731813	0.0067407450423972205	0.0065082316137968005	0.006330900611465945	0.006205657545353217	0.006129407925407921	0.006099057261578998	0.006111511063815409	0.006163674842066151	0.006252454106280191	0.006406657004830917	0.006575120772946858	0.0067711014492753616	0.006967932367149757	0.007186338164251206	0.007412492753623188	0.007649072463768115	0.007890019323671496	0.00813159420289855	0.008357864734299517	0.00857334299516908	0.008767971014492755	0.008947439613526571	0.009094483091787437	0.009216000000000002	0.00929942995169082	0.009343990338164252	0.009351913043478259	0.00932568115942029	0.009267449275362317	0.00918303381642512	0.009097932367149758	0.009050608695652171	0.00909838647342995	0.009282743961352655	0.009644531400966178	0.010201855072463769	0.0109495845410628	0.011884	0.012997207729468599
P12	S03	2.175	2014	20140712	N2	C2	Calibration	vegtative	44	0.006957754906928967	0.006632199858112906	0.0063746256207560205	0.006181009695618516	0.00604732958346004	0.005969562785041042	0.005943686801121581	0.005965679132461738	0.006031517279821635	0.00613717874396135	0.0063337391304347825	0.006504096618357488	0.006697400966183574	0.006916541062801932	0.007140579710144927	0.007380444444444444	0.007628357487922704	0.007881043478260867	0.008132589371980676	0.008386705314009662	0.008626560386473426	0.008838811594202897	0.009047487922705311	0.009221024154589372	0.009371352657004828	0.009479961352657005	0.009549671497584539	0.00957888888888889	0.009569632850241544	0.009524415458937199	0.00945623188405797	0.00939737198067633	0.009385497584541061	0.009473091787439615	0.009716946859903382	0.010154840579710146	0.010806502415458935	0.011664676328502413	0.012724628019323666	0.01398103381642512
P01	S01	0.925	2014	20140812	N0	C0	Calibration	reproductive pre-heading	75	0.017365979662849414	0.016957938718286547	0.016640401979662812	0.016409085638998826	0.016259705888314598	0.016187978919631096	0.016189620924968746	0.01626034809634809	0.01639587662578968	0.016591922705314007	0.016899487922705306	0.01721008695652174	0.017564570048309174	0.017949188405797106	0.018361468599033814	0.018810502415458938	0.01929568115942029	0.01979854106280193	0.020321594202898547	0.0208631884057971	0.021409256038647344	0.021957536231884053	0.022498241545893718	0.022995700483091783	0.023470280193236714	0.023880714975845402	0.024211497584541053	0.024468115942028978	0.024670086956521734	0.024837826086956515	0.025004695652173912	0.025234	0.025606328502415454	0.02621253140096618	0.027117082125603858	0.02837254106280192	0.030003893719806767	0.03200234782608695	0.03436236714975844	0.037055739130434764
P01	S02	0.675	2014	20140812	N0	C0	Calibration	reproductive pre-heading	75	0.02457928414580623	0.0238081882368839	0.023193725887638853	0.022731134421134714	0.02241565116043382	0.022242513428600383	0.02220695854869767	0.022304223843789047	0.02252954663693797	0.02287816425120773	0.023476647342995163	0.024118009661835745	0.024866985507246375	0.025673391304347818	0.02652517874396135	0.027490367149758454	0.028513980676328498	0.029606106280193226	0.03072725603864734	0.03188549758454105	0.03303257004830917	0.034181256038647335	0.03529543961352656	0.036317594202898554	0.03726124637681158	0.038056628019323656	0.0386675265700483	0.03910486956521739	0.03940057004830918	0.03958939130434782	0.039751961352657	0.040016879227053125	0.04057736231884057	0.041626202898550714	0.043311381642512074	0.045767468599033814	0.04907515942028984	0.05318268599033816	0.05807751690821254	0.06375517874396135
P01	S03	1.35	2014	20140812	N0	C0	Calibration	reproductive pre-heading	75	0.025117255802169128	0.024491746359920276	0.02400124772811723	0.023640608053782194	0.02340467548393638	0.023288298165602524	0.02328632424580249	0.02339360187155838	0.023604979189892256	0.02391530434782608	0.02439864734299517	0.02492219323671497	0.025502038647342986	0.02615207729468598	0.02683770048309178	0.02763872463768115	0.028476985507246373	0.029380270531400958	0.030330222222222217	0.03132091787439613	0.03232874396135266	0.03335970048309178	0.034380570048309175	0.03534637681159419	0.03627122705314009	0.037097140096618346	0.03780045410628018	0.03839525603864734	0.038891072463768106	0.03931919806763284	0.039740772946859904	0.040235797101449255	0.040924251207729447	0.041918019323671486	0.04330491787439613	0.045165768115942015	0.0475275265700483	0.05039467632850239	0.053768260869565196	0.057611632850241526
P02	S01	3.025	2014	20140812	N1	C0	Calibration	reproductive pre-heading	75	0.008044766865984404	0.00771994743420831	0.007463562008040235	0.0072722191480018815	0.007142527414614391	0.007071095368399714	0.007054531569879392	0.007089444579575008	0.007172442958008183	0.007300135265700481	0.007519719806763284	0.007730995169082123	0.007976985507246376	0.008246792270531399	0.008512251207729466	0.008823700483091782	0.009148512077294684	0.009492241545893718	0.009856376811594203	0.01022767149758454	0.010595033816425122	0.010967690821256036	0.011331787439613524	0.011662318840579708	0.011979748792270527	0.012244560386473428	0.012449700483091785	0.012600454106280192	0.012701700483091785	0.012761806763285019	0.012808425120772945	0.012892376811594199	0.01307261835748792	0.013423536231884059	0.014012657004830916	0.014877516908212556	0.01604244444444444	0.017498859903381635	0.01925564251207729	0.021287990338164246
P02	S02	3.025	2014	20140812	N1	C0	Calibration	reproductive pre-heading	75	0.012943588561197476	0.012462845511975955	0.012086768183507264	0.011810712138103616	0.011630032938076445	0.011540086145738319	0.011536227323401234	0.011613812033377241	0.011768195837978461	0.011994734299516908	0.012354705314009659	0.012740898550724633	0.013178396135265698	0.013647072463768112	0.014131594202898548	0.01466902415458937	0.015235893719806758	0.015829642512077285	0.01644830917874396	0.01707630917874396	0.017698975845410622	0.018318309178743955	0.018917990338164246	0.019468009661835744	0.01997388405797101	0.020402454106280186	0.02072444444444444	0.020951893719806762	0.021099536231884056	0.021190714975845407	0.02126536231884058	0.021395304347826088	0.021688164251207724	0.02226947826086956	0.023224628019323665	0.024625816425120777	0.02651088888888888	0.028850917874396136	0.03163569082125603	0.03484802898550724
P02	S03	2.95	2014	20140812	N1	C0	Calibration	reproductive pre-heading	75	0.00990760626330208	0.009550070538157499	0.009276086044390357	0.0090805433262391	0.00895833292794164	0.0089043453937367	0.008913471267862566	0.00898060109455761	0.009100625418060213	0.009268434782608696	0.009521516908212558	0.009775748792270531	0.010042685990338161	0.010339111111111106	0.010636830917874394	0.010968183574879223	0.011295710144927536	0.011649062801932368	0.012004328502415456	0.012360386473429946	0.012706212560386473	0.013052434782608693	0.013381835748792266	0.01367335265700483	0.013968541062801931	0.014191159420289853	0.014359120772946855	0.014473661835748787	0.014534405797101448	0.014549033816425118	0.01454276328502415	0.014566734299516907	0.014686270531400961	0.01500141062801932	0.015576357487922701	0.016480676328502416	0.0177375652173913	0.019327371980676324	0.02123891787439613	0.02346895652173913
P03	S01	3.9	2014	20140812	N2	C0	Calibration	reproductive pre-heading	75	0.01750875369075394	0.016992386000472964	0.016633697442653923	0.016423785446437727	0.01635374744096483	0.016414680855376527	0.01659768311881353	0.016893851660416855	0.017294283909327413	0.017790077294685982	0.018462434782608693	0.019166734299516902	0.01990093719806763	0.020655342995169076	0.021427932367149762	0.02226774879227053	0.023121043478260862	0.024002125603864728	0.02489571014492753	0.025799719806763276	0.02667699516908212	0.027537526570048303	0.028348985507246363	0.02908240579710144	0.029741942028985505	0.03029050241545893	0.030706560386473424	0.03099951690821256	0.031202193236714963	0.03134619323671497	0.03148769082125604	0.03173101449275361	0.032204859903381636	0.033044599033816416	0.034348917874396125	0.03619133333333333	0.038619913043478254	0.04159495652173912	0.04509274396135264	0.049094396135265686
P03	S02	4.225	2014	20140812	N2	C0	Calibration	reproductive pre-heading	75	0.012671980710111344	0.012249818789905751	0.011935987331509025	0.011724791088139036	0.011610534813013083	0.011587523259349352	0.011650061180365521	0.0117924533292794	0.012009004459308822	0.012294019323671496	0.012711062801932363	0.013132685990338164	0.013606057971014489	0.0140935845410628	0.014596695652173908	0.01514661835748792	0.015711951690821253	0.016295700483091785	0.01688346859903381	0.017465429951690817	0.018040077294685986	0.01859501449275362	0.019119053140096615	0.019578966183574874	0.019989314009661828	0.020320173913043475	0.02056043478260869	0.020709381642512074	0.020788811594202896	0.02081742028985507	0.020829574879227052	0.020895285024154588	0.021120357487922698	0.021625999999999992	0.02250037681159419	0.02381472463768115	0.025614367149758448	0.02787195169082125	0.03056449275362318	0.033687536231884044
P03	S03	3.725	2014	20140812	N2	C0	Calibration	reproductive pre-heading	75	0.009423710584102027	0.009120889902368165	0.008887825647782137	0.00872156842674244	0.008619168845647117	0.008577677510894903	0.008594145028884155	0.008665622006013302	0.0087891590486808	0.008961806763285023	0.009227574879227051	0.00950825120772947	0.009831082125603862	0.010168241545893719	0.010522966183574877	0.010917816425120772	0.011323777777777775	0.011759642512077291	0.012200289855072462	0.01264694685990338	0.013081217391304344	0.013517217391304346	0.0139351884057971	0.014310318840579707	0.014658405797101445	0.014946125603864732	0.01516293719806763	0.015310541062801924	0.015403314009661832	0.01546013526570048	0.015503227053140096	0.015586009661835747	0.01578523671497584	0.01617942995169082	0.016832753623188403	0.01779007729468599	0.01907575845410628	0.020676483091787438	0.022583062801932362	0.02476802898550724
P04	S01	0.775	2014	20140812	N0	C1	Calibration	reproductive pre-heading	75	0.01762544089726728	0.01698231431370563	0.016466518225735548	0.016073649234823403	0.015799303942434412	0.015639078950035464	0.01558857085909259	0.015643376271071912	0.01579909178743963	0.016051314009661834	0.016497565217391305	0.016974415458937197	0.01752614492753623	0.018132966183574878	0.018770888888888886	0.01949205797101449	0.020251507246376806	0.0210515265700483	0.02187052173913043	0.02270934299516908	0.023526038647342987	0.02433986473429951	0.02511406763285023	0.025814898550724632	0.026451120772946847	0.026986599033816422	0.027385207729468595	0.027663787439613525	0.027836347826086957	0.027929246376811583	0.027988589371980677	0.028109497584541055	0.0284275845410628	0.029085159420289854	0.03020458937198068	0.031884193236714965	0.034166628019323665	0.03704070531400965	0.04050072463768114	0.04452974879227053
P04	S02	1.225	2014	20140812	N0	C1	Calibration	reproductive pre-heading	75	0.022747963616094376	0.022039800209452388	0.021493688929427986	0.02110392523901243	0.020864804601195934	0.02077062247897031	0.020815674335326495	0.020994255633255614	0.02130066183574882	0.021729188405797104	0.02240891787439613	0.02311082125603864	0.023907429951690814	0.024767062801932357	0.02567941062801932	0.026693816425120774	0.027769236714975838	0.02890174879227053	0.030076463768115933	0.03127759420289854	0.032481342995169075	0.03368508212560385	0.034860338164251194	0.03593782608695651	0.03694585507246376	0.037812521739130425	0.0385043961352657	0.03903775845410627	0.03944174879227054	0.039762299516908205	0.040075371980676316	0.04050773913043478	0.04122989371980675	0.042408125603864734	0.04416607729468599	0.046613410628019325	0.0497974299516908	0.05370020289855072	0.05831853140096616	0.06362684057971013
P04	S03	0.7	2014	20140812	N0	C1	Calibration	reproductive pre-heading	75	0.021348407148407442	0.020709529745616705	0.02021330039525685	0.01985436742001982	0.019627379142596563	0.019526983885679538	0.0195478299719604	0.019684565724130923	0.019931839464882962	0.02028429951690821	0.020833719806763275	0.021436801932367144	0.022101758454106276	0.02283501449275362	0.023578937198067626	0.024443661835748788	0.025335758454106273	0.026275371980676317	0.02723904347826086	0.028227942028985497	0.029209990338164245	0.030186473429951687	0.031143816425120763	0.03201827053140096	0.03282466666666666	0.03350934299516908	0.034045497584541055	0.0344434685990338	0.03472484057971014	0.03493498550724638	0.0351371884057971	0.03544324637681158	0.03601247342995169	0.03699288888888888	0.038500811594202884	0.0406250724637681	0.043436541062801926	0.046888444444444434	0.05095993236714976	0.05565102415458936
P05	S01	4.55	2014	20140812	N1	C1	Calibration	reproductive pre-heading	75	0.008709702307354641	0.008361918110874637	0.008094673761021548	0.007903396946049236	0.007783515354211021	0.007730456673761021	0.007739648592952933	0.007806518800040534	0.007926494983277603	0.008095004830917874	0.008334270531400964	0.008619623188405796	0.008905922705314007	0.009224908212560386	0.009533053140096616	0.00989102415458937	0.010237942028985503	0.01059463768115942	0.01094765217391304	0.011297942028985505	0.01162703381642512	0.01194055072463768	0.012234434782608695	0.012485227053140093	0.012711603864734291	0.012883507246376805	0.012995381642512073	0.013055826086956516	0.013068821256038646	0.013041207729468597	0.012995942028985505	0.012973314009661832	0.013038608695652173	0.013265043478260867	0.013723478260869561	0.014466618357487923	0.015515797101449276	0.01686928502415459	0.018517574879227047	0.02044043478260869
P05	S02	4.9	2014	20140812	N1	C1	Calibration	reproductive pre-heading	75	0.013671387453126791	0.013227786899091255	0.012895961116178469	0.012669954562345999	0.01254381169555084	0.01251157697375089	0.01256729485490354	0.012705009796966305	0.01291876625789671	0.013202608695652174	0.013625516908212561	0.014042666666666667	0.014515797101449275	0.015013381642512072	0.015517574879227052	0.016072966183574875	0.016644666666666662	0.017231082125603855	0.017820454106280192	0.018412898550724633	0.018974492753623187	0.019528019323671496	0.020052801932367147	0.020512347826086953	0.020920425120772947	0.021259816425120776	0.021507101449275357	0.021669101449275356	0.021756425120772943	0.02179433816425121	0.021815217391304348	0.02188125603864734	0.022088434782608687	0.022531555555555548	0.023291797101449276	0.02443565217391304	0.02599479227053139	0.027954096618357488	0.03029107246376811	0.03299585507246376
P05	S03	4.475	2014	20140812	N1	C1	Calibration	reproductive pre-heading	75	0.015534763420154987	0.014979192662410061	0.014572846761933664	0.014307114185331727	0.0141733833992095	0.014163042870173316	0.014267481064828877	0.014478086449782079	0.014786247491638815	0.015183352657004826	0.015755710144927534	0.01631100483091788	0.01693165217391304	0.017578222222222217	0.01822924637681159	0.01894216425120773	0.0196631497584541	0.02041376811594203	0.021166657004830912	0.021904956521739127	0.022629584541062793	0.023325584541062795	0.02399251207729468	0.02458134299516908	0.025115033816425106	0.025553835748792258	0.025874077294685976	0.026094579710144918	0.02622574879227053	0.02630294685990337	0.026357729468599034	0.026484705314009663	0.02680654106280193	0.027451149758454096	0.028532328502415452	0.030127429951690807	0.03228797101449275	0.03498575845410627	0.03820219323671498	0.041915922705314
P06	S01	5.4	2014	20140812	N2	C1	Calibration	reproductive pre-heading	75	0.008104060707408687	0.00776999310834094	0.0075149627039626694	0.00733495662308717	0.007225961994527224	0.0071839659470963844	0.007204955609607777	0.007284918110874622	0.007419840579710156	0.007605710144927535	0.007882444444444445	0.008175072463768116	0.008492966183574877	0.008839797101449276	0.009195845410628017	0.009583603864734298	0.009992028985507242	0.010417971014492752	0.010849352657004829	0.011305371980676328	0.01173255072463768	0.012164241545893717	0.01258414492753623	0.012958908212560388	0.013304231884057969	0.01359755555555555	0.013822241545893713	0.013978782608695646	0.014082763285024155	0.014139632850241543	0.014174753623188404	0.01424296618357488	0.014418183574879222	0.014784937198067628	0.01542462801932367	0.016390173913043482	0.01770733333333333	0.019370917874396133	0.021373381642512075	0.023688570048309175
P06	S02	4.975	2014	20140812	N2	C1	Calibration	reproductive pre-heading	75	0.011542623053275415	0.011121086787608534	0.010790035809600982	0.010545638323029783	0.01038406253167125	0.010301476639302726	0.010294048849701018	0.01035794736664301	0.010489340393905628	0.0106843961352657	0.010995971014492754	0.011337574879227052	0.011732028985507244	0.012127033816425123	0.01256357487922705	0.013044811594202893	0.01354270531400966	0.014071942028985505	0.014618917874396134	0.015164879227053132	0.01571008695652174	0.01624613526570048	0.016769381642512075	0.017231091787439607	0.01766044444444444	0.018019178743961348	0.018289178743961354	0.018477458937198064	0.01859221256038647	0.018654888888888888	0.018701159420289853	0.01879406763285024	0.019020792270531398	0.01948063768115942	0.020258144927536234	0.021414850241545887	0.022979980676328494	0.024939623188405785	0.02727252173913043	0.029971352657004822
P06	S03	4.65	2014	20140812	N2	C1	Calibration	reproductive pre-heading	75	0.012550258470997817	0.012080228235532587	0.011713320867538209	0.01144529799668947	0.01127192125266041	0.011188952265126178	0.011192152663761352	0.011277284078240588	0.011440108138238588	0.011676386473429948	0.0120499806763285	0.012452405797101445	0.0128955845410628	0.0133823961352657	0.013900067632850238	0.014472695652173911	0.0150771497584541	0.01570745893719807	0.01635929468599033	0.01701937198067632	0.017686183574879222	0.018341072463768114	0.018983352657004827	0.019562328502415453	0.02009171980676328	0.020533043478260866	0.020878212560386467	0.021124164251207726	0.02129342028985507	0.021406028985507246	0.02151421256038647	0.021687574879227053	0.022035265700483087	0.022668695652173908	0.0236747729468599	0.025127101449275355	0.02705260869565217	0.02944624154589371	0.03229495652173913	0.03558366183574878
P07	S01	0.9	2014	20140812	N0	C3	Calibration	reproductive pre-heading	75	0.015796454173845703	0.015299376710246284	0.014920710448971263	0.014655954528563385	0.014500608087564622	0.014450170264518097	0.014500140197966273	0.014646017026451793	0.014883299888517295	0.015207487922705314	0.015708821256038643	0.016233864734299514	0.016809429951690817	0.017444396135265695	0.018106299516908207	0.01882938164251207	0.019599227053140093	0.02039924637681159	0.021220521739130437	0.02205848309178744	0.022885256038647345	0.023701661835748792	0.024491314009661824	0.025209497584541055	0.025866135265700474	0.026421265700483084	0.026848048309178738	0.027155429951690818	0.027362473429951687	0.027497758454106278	0.027610463768115934	0.02780096618357487	0.02820280193236715	0.02895378743961352	0.03018157487922704	0.03197183574879226	0.034371758454106276	0.03735799033816425	0.040917623188405784	0.04503251207729467
P07	S02	1.9	2014	20140812	N0	C3	Calibration	reproductive pre-heading	75	0.01661435103543819	0.01617905036991994	0.015836661599270246	0.015583427249079582	0.015415589844937697	0.015329391912435392	0.01532107597716292	0.015386884564710645	0.015523060200668909	0.015725845410628016	0.016072685990338162	0.016419227053140095	0.016802966183574877	0.01722829951690821	0.01767209661835748	0.018180898550724637	0.018715507246376807	0.0192867149758454	0.019878067632850244	0.020477487922705314	0.021073623188405794	0.02166803864734299	0.022243884057971012	0.02277296618357488	0.023257729468599032	0.023669149758454102	0.02398208695652173	0.024212811594202893	0.024368318840579703	0.024471545893719804	0.024564560386473422	0.024725294685990332	0.02504742028985507	0.025631922705314	0.026577130434782603	0.027947623188405785	0.029768608695652163	0.03204541062801931	0.034763362318840564	0.03789971980676327
P07	S03	1.85	2014	20140812	N0	C3	Calibration	reproductive pre-heading	75	0.020413275260971173	0.019861492719840546	0.019438120874294734	0.019139143643796	0.018960544947805837	0.018898308705786973	0.01894841883720143	0.01910685926151141	0.019369613898179136	0.019732666666666666	0.020327690821256034	0.020914183574879217	0.021567062801932366	0.02228901449275362	0.02303695652173913	0.023900454106280188	0.024814966183574875	0.025792096618357484	0.026801178743961346	0.02785922705314009	0.028919913043478258	0.029973855072463758	0.031009826086956523	0.031969758454106274	0.03285323671497584	0.03361252173913042	0.03422726570048308	0.0346831690821256	0.03501945893719806	0.03528192270531401	0.03554224154589371	0.03593204830917873	0.036632367149758455	0.037793217391304354	0.039558231884057965	0.04200635748792271	0.04523320772946861	0.04916347826086956	0.05377195169082126	0.05905418357487921
P08	S01	5.225	2014	20140812	N1	C3	Calibration	reproductive pre-heading	75	0.00563798959494625	0.0053498253437383935	0.0051264752879969944	0.0049639223337050445	0.004858149386845054	0.004805139353400222	0.004800875139353398	0.004841339650687472	0.004922515793385365	0.005040386473429951	0.005215864734299517	0.005406608695652173	0.005594647342995169	0.005808763285024155	0.006028231884057971	0.006270193236714974	0.006509961352657002	0.00676342028985507	0.007025594202898549	0.007290202898550722	0.007548425120772948	0.00779245410628019	0.008034898550724635	0.008249536231884059	0.008450975845410628	0.008614579710144924	0.008738879227053138	0.008815884057971015	0.00885822222222222	0.008872937198067633	0.008876202898550723	0.00890438647342995	0.009020763285024153	0.009282966183574876	0.009750859903381643	0.010468202898550726	0.011452917874396134	0.012689458937198063	0.01415942995169082	0.015854
P08	S02	4.7	2014	20140812	N1	C3	Calibration	reproductive pre-heading	75	0.011876781493868673	0.0114093883314753	0.011063786324786277	0.010833477889260633	0.010711965440356758	0.010692751393534011	0.010769338164251196	0.010935228167967279	0.01118392382014123	0.011508927536231879	0.01200410628019323	0.012459236714975843	0.012980946859903376	0.013526367149758455	0.014084183574879224	0.014697990338164246	0.015335294685990332	0.016000357487922705	0.016676289855072458	0.017365217391304345	0.018042434782608696	0.018708444444444437	0.019356386473429955	0.01993430917874396	0.02046074396135265	0.020904531400966174	0.021250492753623187	0.021493265700483093	0.0216723768115942	0.021799574879227047	0.02192976811594203	0.02213778743961352	0.02253226086956521	0.023214811594202894	0.02427266666666666	0.02576317874396135	0.02773738164251207	0.030148299516908214	0.032967516908212556	0.03620511111111111
P08	S03	4.3	2014	20140812	N1	C3	Calibration	reproductive pre-heading	75	0.01173036971723949	0.011288572142833016	0.010960586432890744	0.010740534069795069	0.010622536535927853	0.010600715313671842	0.010669191885409265	0.010822087733522496	0.011053524340393923	0.011357623188405795	0.011789555555555553	0.012261526570048305	0.01273584541062802	0.013270869565217386	0.013806502415458935	0.014393265700483087	0.015006647342995168	0.015641903381642508	0.01628630917874396	0.016947265700483088	0.01760541062801932	0.018257033816425117	0.01888864734299516	0.019456086956521734	0.019978367149758453	0.020413855072463762	0.020759758454106273	0.021011004830917872	0.021186772946859903	0.02131811594202898	0.02145365217391304	0.021670270531400967	0.022067545893719794	0.022760743961352654	0.023827487922705313	0.025330956521739126	0.027317971014492747	0.029758830917874388	0.03262664734299516	0.035922260869565216
P09	S01	5.825	2014	20140812	N2	C3	Calibration	reproductive pre-heading	75	0.014036322624235894	0.01355761008074052	0.013212656194047458	0.012993567311915259	0.012892449782101965	0.012901409952366487	0.013012554170467204	0.013217988784162676	0.013509820141211467	0.013880154589371977	0.014391362318840575	0.014910608695652175	0.015485410628019319	0.01606855072463768	0.01665878260869565	0.01730262801932367	0.017950106280193234	0.01861097584541063	0.019276357487922703	0.019938483091787442	0.02056650241545893	0.021170521739130435	0.021743729468599027	0.022241719806763285	0.02268365217391304	0.023046714975845404	0.023310115942028982	0.023480444444444432	0.023571024154589372	0.02361004830917874	0.023633855072463763	0.023710386473429955	0.023954898550724628	0.024484038647342988	0.0254024154589372	0.02679227053140096	0.028696241545893716	0.031085140096618346	0.03394595169082125	0.03726593236714975
P09	S02	5.875	2014	20140812	N2	C3	Calibration	reproductive pre-heading	75	0.012248501334414618	0.011738273639404079	0.011353238167629424	0.011085893652241637	0.010928738826391015	0.01087427242322895	0.010914993175906211	0.011043399817573714	0.0112519910813824	0.01153326570048309	0.011962975845410622	0.012375333333333332	0.01281926570048309	0.0132911690821256	0.013775729468599035	0.014295932367149754	0.014836270531400967	0.015396405797101444	0.01594046376811594	0.016497594202898546	0.01702675362318841	0.017540077294685985	0.018014521739130433	0.01843529468599033	0.018806531400966185	0.019103855072463767	0.019318405797101444	0.019443690821256035	0.019496144927536232	0.019494347826086958	0.019466937198067632	0.01948346859903381	0.019644888888888885	0.020064251207729464	0.02083509178743961	0.02203065700483092	0.023686444444444434	0.025786009661835745	0.02832369082125603	0.03125467632850241
P09	S03	5.15	2014	20140812	N2	C3	Calibration	reproductive pre-heading	75	0.01668501790480081	0.016036247761899946	0.01556324482280998	0.015255311644877038	0.01510175078544645	0.015091864801864814	0.015214956251477977	0.015460327691632015	0.015817281679673008	0.016275120772946856	0.01693407729468599	0.0175851690821256	0.0182636038647343	0.01897242512077295	0.019692193236714974	0.020485961352657005	0.021283700483091784	0.022114840579710134	0.02294038647342994	0.02377788405797101	0.024585478260869563	0.025372019323671495	0.026108734299516902	0.026766463768115933	0.027355169082125597	0.027841217391304338	0.028206734299516905	0.028452869565217382	0.028605400966183567	0.02868733333333333	0.028756396135265695	0.028905159420289855	0.029275400966183564	0.030020753623188404	0.03125848309178744	0.0330872270531401	0.03558236714975845	0.03869060869565217	0.04238450241545894	0.04665850241545894
P10	S01	1.2	2014	20140812	N0	C2	Calibration	reproductive pre-heading	75	0.016331666801797425	0.015928717746022107	0.015621206851119854	0.015405578325056712	0.015278276375798134	0.01523574521131044	0.015274429039559466	0.015390772068511185	0.015581218506131568	0.015842212560386475	0.016208714975845407	0.01665461835748792	0.017117632850241545	0.017624425120772946	0.0181627729468599	0.01876576811594203	0.019395014492753618	0.020058135265700473	0.020741217391304346	0.021442975845410623	0.022139768115942024	0.022842521739130428	0.02353888888888889	0.02418219323671497	0.024785256038647337	0.025314695652173907	0.025750473429951685	0.026095478260869557	0.02636824154589371	0.026597961352657	0.02681683091787439	0.027111729468599022	0.02757504347826086	0.028315642512077285	0.02942468599033816	0.030971004830917873	0.03299182608695652	0.03548327536231882	0.03844135265700482	0.04182774879227053
P10	S02	1.1500000000000001	2014	20140812	N0	C2	Calibration	reproductive pre-heading	75	0.014861942265464249	0.014327867909867915	0.01390473220499302	0.01358861231039512	0.013375585385628894	0.013261728590250328	0.013243119083814729	0.013315834025877491	0.013475950575994072	0.013719545893719803	0.014108212560386468	0.014562328502415456	0.015031429951690817	0.015574869565217392	0.01614858937198067	0.016795681159420286	0.017488541062801934	0.01823459903381642	0.01901368115942028	0.019819352657004827	0.020638473429951686	0.021471961352657	0.022299874396135264	0.023070193236714966	0.023797410628019315	0.02442155555555555	0.024927835748792267	0.02532215458937197	0.025616396135265694	0.025850908212560385	0.026075710144927527	0.026386338164251198	0.02691584541062802	0.02778440579710144	0.02909195169082125	0.03092826086956521	0.03333259903381642	0.03627826086956522	0.03975314009661834	0.04375343961352657
P10	S03	1.05	2014	20140812	N0	C2	Calibration	reproductive pre-heading	75	0.01659812465795099	0.016066179791223274	0.01565194446133571	0.015351306982872391	0.015160155670416571	0.015074378838552753	0.015089864801864795	0.015202501874936648	0.015408178372352309	0.015702782608695655	0.016191487922705305	0.016666647342995167	0.017225207729468592	0.01782724637681159	0.018468512077294684	0.019191777777777773	0.01996803864734299	0.020777855072463772	0.021638164251207723	0.022522908212560384	0.02341513043478261	0.02431301449275362	0.025207091787439607	0.026025458937198064	0.02679393236714975	0.02746494685990337	0.02801195169082125	0.028436202898550714	0.028767671497584534	0.029028212560386468	0.029280241545893718	0.029629777777777776	0.03020872463768116	0.03114368115942029	0.03255346859903382	0.03451826086956521	0.03709257004830918	0.04025255072463768	0.043985333333333335	0.048271913043478255
P11	S01	4.75	2014	20140812	N1	C2	Calibration	reproductive pre-heading	75	0.012971681091855225	0.012497502516806874	0.012150037228471968	0.011921928042971652	0.011805817776426478	0.011794349244957949	0.011880165264686996	0.01205590865173472	0.01231422222222224	0.012647748792270526	0.013091275362318836	0.013585043478260866	0.01411757487922705	0.014661420289855072	0.01521687922705314	0.01582115942028985	0.01641966183574879	0.017048898550724636	0.017676038647342993	0.018298347826086952	0.018889884057971013	0.019471758454106276	0.02000094685990338	0.02047772946859903	0.020900743961352657	0.02124246376811594	0.021490589371980673	0.021655410628019324	0.021746869565217385	0.021788763285024146	0.02181201932367149	0.02189644444444444	0.022139449275362315	0.02265851207729468	0.023541333333333327	0.024874048309178737	0.02668995169082125	0.02897346859903381	0.031711893719806754	0.034883014492753606
P11	S02	5.1	2014	20140812	N1	C2	Calibration	reproductive pre-heading	75	0.010307016046755393	0.00983610357758185	0.009461166413296796	0.009177659099354935	0.008981036181210123	0.008866752204317416	0.008830261714131279	0.008867019256106208	0.008972479375696776	0.009142096618357487	0.009421565217391303	0.00974375845410628	0.010094657004830917	0.010452589371980675	0.01084544927536232	0.011275236714975843	0.011731932367149756	0.012215507246376812	0.012722908212560387	0.013242251207729466	0.013758888888888888	0.014275980676328497	0.014780714975845403	0.015238048309178742	0.01566532367149758	0.016008405797101447	0.016271333333333332	0.016446251207729468	0.016546028985507243	0.016591729468599034	0.016616743961352657	0.01670491787439614	0.01694712077294686	0.017481140096618355	0.01840693719806763	0.019812676328502418	0.021718560386473428	0.024134009661835747	0.027052985507246375	0.03043841545893719
P11	S03	2.8	2014	20140812	N1	C2	Calibration	reproductive pre-heading	75	0.01596409597648758	0.015304254585993734	0.01478510134792737	0.014401334245464921	0.014147651261781736	0.014018750380054727	0.01400932958346001	0.014114086855173798	0.014327720178372371	0.014644927536231882	0.015182019323671496	0.015719159420289848	0.016357758454106277	0.017029236714975842	0.017737603864734296	0.01853227053140096	0.019385951690821246	0.020284676328502414	0.021224367149758453	0.022193101449275363	0.023164028985507238	0.024136521739130428	0.025081787439613524	0.025952164251207725	0.02674453140096618	0.027424608695652167	0.027944937198067624	0.028328946859903364	0.028586995169082124	0.028761449275362314	0.028915729468599032	0.02917084057971014	0.029682502415458927	0.030616115942028985	0.03210720772946861	0.03425888888888888	0.03713122705314009	0.04067315942028984	0.0448711111111111	0.04968349758454104
P12	S01	5.5	2014	20140812	N2	C2	Calibration	reproductive pre-heading	75	0.008869565656565838	0.008476871321914806	0.00817273683321505	0.007952168946995174	0.007810174419783135	0.0077417600081078316	0.007741932468497682	0.007805698557481159	0.007928065031586782	0.008104038647342994	0.008392212560386473	0.0086574782608695635	0.00897615458937198	0.009312570048309179	0.009639149758454108	0.010000599033816424	0.010391362318840578	0.010770405797101448	0.011178512077294684	0.011570454106280194	0.011951642512077296	0.012328570048309175	0.012683632850241546	0.012989381642512076	0.013268724637681155	0.013483449275362314	0.013629111111111111	0.013710019323671494	0.013734811594202891	0.013716531400966181	0.013680898550724633	0.013683111111111108	0.013791246376811587	0.014105584541062798	0.014696570048309177	0.015618164251207727	0.016895835748792266	0.018528898550724635	0.020519323671497586	0.022836444444444437
P12	S02	5.7	2014	20140812	N2	C2	Calibration	reproductive pre-heading	75	0.012319683321509619	0.01186781987095031	0.011527110435458222	0.011292046586264119	0.01115711989459817	0.011116821931691504	0.011165644268774692	0.011298078477078463	0.011508616127833538	0.011791748792270526	0.012189642512077293	0.012649198067632848	0.013143864734299515	0.01365055072463768	0.014178840579710143	0.014768212560386473	0.015355671497584532	0.015971777777777776	0.01659340096618357	0.01720445410628019	0.017792183574879227	0.01836666666666666	0.01888708212560386	0.019352164251207723	0.019765004830917865	0.020097739130434784	0.020330521739130435	0.020474541062801933	0.02053816425120773	0.020547169082125595	0.02053801932367149	0.020577768115942027	0.020779835748792268	0.02126297584541062	0.022119652173913037	0.02343457004830917	0.025245497584541057	0.027535169082125596	0.030306202898550717	0.03353402898550724
P12	S03	5.574999999999999	2014	20140812	N2	C2	Calibration	reproductive pre-heading	75	0.012085539069626264	0.011571340224992404	0.011172875646092982	0.010884353298875217	0.010699981149285522	0.010613967163271508	0.010620519306780169	0.010713845545758577	0.01088815384615386	0.011137652173913042	0.011537855072463766	0.01194965217391304	0.012398695652173908	0.012887285024154585	0.013390260869565218	0.013948608695652167	0.014511574879227048	0.01509900483091787	0.015694009661835744	0.016285603864734294	0.01685902415458937	0.01740417391304348	0.01791685990338164	0.018363613526570042	0.01875278260869565	0.019056772946859896	0.01927429951690821	0.01939555555555555	0.019436077294685983	0.019414657004830915	0.019362367149758454	0.019354560386473436	0.019498898550724637	0.019903903381642513	0.020676289855072458	0.02189974879227052	0.023607990338164245	0.025777826086956515	0.028392946859903376	0.03143881159420289
P01	S01	1.075	2014	20140831	N0	C0	Calibration	reproductive post-heading	94	0.01506349667240995	0.01456480794567752	0.014163915070436756	0.013858870646262152	0.0136477272727273	0.013528537549407112	0.013499354075875807	0.013558229451707704	0.013703216276477158	0.013932367149758453	0.01434047342995169	0.01474421256038647	0.015239362318840578	0.015787140096618354	0.016386724637681153	0.017078125603864732	0.017823188405797098	0.018625516908212555	0.01948345893719806	0.02039899516908212	0.02134773913043477	0.022313961352657	0.023295381642512075	0.024246202898550718	0.025182057971014492	0.02603432850241545	0.026813671497584533	0.02750143961352656	0.028110376811594198	0.028663990338164247	0.02921104347826086	0.029818454106280194	0.030578028985507242	0.031583700483091774	0.03290076328502414	0.034590927536231886	0.03672951690821255	0.03926043478260869	0.042181468599033795	0.045491391304347824
P01	S02	0.9	2014	20140831	N0	C0	Calibration	reproductive post-heading	94	0.02086084014053608	0.020235080368906453	0.019751823553258274	0.01940596631870566	0.01919240529036185	0.01910603709334145	0.019141758352758338	0.01929446569372654	0.019559055741360114	0.019930425120772942	0.020494115942028976	0.02106791304347826	0.02172125603864734	0.022443043478260864	0.023216367149758454	0.024107487922705315	0.025064801932367143	0.026105439613526557	0.02720897584541062	0.02840134299516908	0.0296439033816425	0.030943594202898543	0.032294985507246375	0.03362806763285023	0.034953932367149755	0.03622389371980676	0.03742293719806763	0.03853708212560387	0.039586106280193226	0.04059329468599034	0.04161691787439613	0.042723922705314006	0.04401381642512076	0.045576792270531394	0.047465478260869574	0.04973316908212559	0.05245327536231883	0.05557419323671496	0.05911441545893718	0.0630589951690821
P01	S03	1	2014	20140831	N0	C0	Calibration	reproductive post-heading	94	0.02029669183473557	0.019730561467517994	0.01928104692409034	0.01894605334279268	0.01872348586196415	0.018611249619945282	0.018607249755075828	0.018709391405695733	0.018915579710144945	0.01922371980676328	0.019723304347826088	0.02026203864734299	0.02088806763285024	0.021587700483091783	0.02234543961352657	0.02322210628019324	0.0241683188405797	0.02519533333333333	0.026301526570048302	0.02747039613526569	0.028683893719806754	0.029947922705313997	0.031243004830917867	0.032494898550724634	0.03373361352657003	0.03489217391304348	0.035937275362318846	0.0368823381642512	0.037741710144927526	0.03854146859903382	0.039356801932367146	0.040261536231884054	0.04136529468599033	0.04275815458937198	0.044514995169082125	0.04670742028985506	0.0493687922705314	0.052497710144927545	0.05610114009661834	0.06016028985507244
P02	S01	3.475	2014	20140831	N1	C0	Calibration	reproductive post-heading	94	0.011498982466808685	0.01121608594304246	0.011005131245565996	0.010863127597040724	0.010787084220127703	0.0107740103374886	0.010820915171784731	0.010924807945677496	0.011082697881828333	0.01129159420289855	0.011580144927536227	0.01191271497584541	0.012275758454106278	0.012647478260869562	0.013046376811594198	0.013489545893719803	0.01394110144927536	0.014435700483091785	0.014936048309178742	0.015458782608695648	0.01598139130434782	0.016512473429951692	0.017030048309178744	0.017523748792270526	0.017998289855072458	0.018416309178743956	0.018781130434782606	0.0190791690821256	0.019332405797101448	0.01955646376811594	0.019783932367149752	0.020053806763285022	0.02042909178743961	0.02098117874396135	0.021752917874396132	0.02279933333333333	0.02413052173913043	0.025754811594202894	0.027666173913043466	0.02984489855072463
P02	S02	4.55	2014	20140831	N1	C0	Calibration	reproductive post-heading	94	0.01584616901456055	0.015359093746832884	0.015002224891050932	0.014769188169318735	0.014653609303739747	0.01464911401641837	0.014749328029458449	0.014947877064964005	0.015238386845039042	0.015614483091787439	0.016162995169082123	0.01669096618357488	0.017288019323671498	0.017936222222222218	0.018601690821256033	0.019332840579710145	0.020089362318840575	0.020879217391304345	0.02169717874396135	0.02253731400966183	0.02337126570048309	0.024208705314009656	0.02505041545893719	0.02583131400966183	0.026583246376811587	0.027260521739130426	0.027847999999999994	0.028349091787439603	0.028783623188405785	0.02916241545893719	0.029536570048309178	0.029964676328502422	0.030532502415458924	0.03135177777777777	0.03249087922705313	0.03403787439613526	0.03599802898550725	0.0383807922705314	0.041174	0.04437759420289855
P02	S03	3.875	2014	20140831	N1	C0	Calibration	reproductive post-heading	94	0.014366534644100103	0.013838366001148615	0.013434386574777829	0.013150381473599036	0.012982135806222784	0.012925434681260775	0.012976063207324069	0.013129806493023869	0.01338244964697141	0.013729777777777778	0.014269227053140094	0.014812714975845413	0.015449304347826088	0.016139536231884053	0.01686126570048309	0.017676647342995167	0.018535961352657	0.01943505314009662	0.020373053140096613	0.02135774879227053	0.022353864734299515	0.02336653140096618	0.02437363285024154	0.025324338164251198	0.026231690821256034	0.027052367149758446	0.02775450241545893	0.02833791304347826	0.02884497584541062	0.02930018357487922	0.029764318840579708	0.030324743961352665	0.03108886956521739	0.032157826086956526	0.033614019323671494	0.035527246376811594	0.0379235072463768	0.04079706280193237	0.04412566183574879	0.04790028985507244
P03	S01	5.8999999999999995	2014	20140831	N2	C0	Calibration	reproductive post-heading	94	0.011782954460998096	0.011449350359785145	0.011206291172595487	0.011049001891828066	0.01097270750988143	0.01097263301915477	0.01104400341204688	0.011182043680956712	0.011381978818283182	0.011639033816425119	0.011995690821256035	0.012375468599033813	0.012774367149758447	0.013216599033816424	0.013657111111111108	0.014148782608695648	0.01463110144927536	0.01513104347826087	0.015636309178743955	0.016135545893719808	0.01661952657004831	0.01709334299516908	0.0175487536231884	0.017951922705314007	0.01832416425120773	0.018632850241545894	0.018871787439613517	0.019043371980676325	0.01916010628019323	0.019239816425120772	0.01931029951690821	0.019427333333333328	0.01966414492753623	0.020114985507246375	0.020851120772946857	0.021939043478260867	0.023394714975845398	0.02521609661835748	0.02740218357487922	0.029937140096618346
P03	S02	5.65	2014	20140831	N2	C0	Calibration	reproductive post-heading	94	0.01135900364852556	0.010973697239958115	0.010668913111043505	0.010442214181953456	0.010291163372859045	0.010213323603932302	0.010206257795344745	0.010267528867267992	0.010394699739873664	0.010585333333333332	0.010902608695652169	0.011240676328502413	0.011623913043478259	0.012053429951690819	0.012506434782608692	0.013016405797101446	0.013561149758454103	0.014134396135265698	0.014730115942028983	0.01535732367149758	0.015989468599033812	0.016629739130434775	0.017272463768115937	0.017869101449275365	0.01844397101449275	0.018956106280193234	0.01938684057971014	0.019744917874396136	0.02004280193236714	0.02029697584541062	0.020544975845410627	0.02083959420289855	0.021255623188405796	0.021870608695652174	0.022742463768115936	0.023922434782608692	0.02542702415458936	0.027282512077294672	0.02948741062801931	0.03200623188405796
P03	S03	4.925	2014	20140831	N2	C0	Calibration	reproductive post-heading	94	0.016995765683592033	0.016440268234181286	0.01602123357319004	0.01573315833924546	0.015570539170973972	0.01552787270700315	0.015599655585959922	0.01578038444647139	0.01606455592716465	0.01644666666666667	0.01702683091787439	0.017604966183574877	0.01825357487922705	0.018982772946859898	0.019723188405797096	0.020557304347826082	0.021444714975845405	0.02237013526570048	0.023334898550724636	0.024339246376811587	0.025366966183574875	0.026402405797101448	0.02745721739130434	0.02843943961352656	0.02938984541062801	0.03025286956521738	0.03099650241545893	0.03162155555555555	0.03217019323671498	0.03266434782608696	0.03316230917874395	0.033746502415458936	0.03452044444444444	0.03560664734299515	0.03707994202898549	0.03901721739130435	0.04142620289855071	0.044331304347826075	0.0477191690821256	0.05157512077294686
P04	S01	1.025	2014	20140831	N0	C1	Calibration	reproductive post-heading	94	0.015334203439073244	0.014790002905307263	0.014337183405965952	0.013974628424715618	0.013701221445221493	0.013515845951150289	0.013417385426168034	0.01340472335394074	0.013476743218134532	0.013632328502415457	0.013945236714975842	0.014316231884057968	0.014730067632850239	0.01521802898550724	0.01574493719806763	0.016384067632850236	0.017080908212560385	0.017850608695652168	0.01868750724637681	0.01957643478260869	0.020503671497584537	0.02146548792270531	0.022440396135265696	0.02337548792270531	0.02428874396135266	0.025119768115942024	0.025837429951690815	0.026445613526570048	0.02695043478260869	0.02738282125603864	0.027783342995169075	0.02824161352657004	0.02888695652173912	0.029850009661835753	0.03123599033816424	0.03313960386473429	0.03560707246376812	0.038630483091787425	0.04221549758454105	0.046340376811594204
P04	S02	0.9500000000000001	2014	20140831	N0	C1	Calibration	reproductive post-heading	94	0.016184007567312194	0.015562089726698434	0.01505407158541934	0.014657828046350047	0.014371234012364495	0.014192164386338291	0.01411849407114624	0.014148097969663181	0.014278850984764044	0.014508628019323667	0.014931951690821255	0.015396019323671494	0.015915980676328496	0.0165263381642512	0.017201033816425123	0.01797626086956521	0.018820425120772942	0.019743400966183572	0.020721768115942025	0.021755864734299513	0.022823942028985505	0.023934396135265695	0.025064338164251205	0.02616057004830918	0.02722852173913043	0.02821556521739129	0.02909700483091786	0.029872328502415453	0.03057507246376812	0.031237999999999988	0.03191257971014493	0.032681410628019325	0.03365210628019323	0.03489621256038647	0.03647534299516908	0.0384371884057971	0.0408239806763285	0.04361187439613525	0.04679493719806762	0.05035174879227052
P04	S03	1.15	2014	20140831	N0	C1	Calibration	reproductive post-heading	94	0.019515505962636744	0.018760442282355336	0.01815241451302313	0.017688120739164516	0.017364259045302578	0.017177527515962288	0.017124624235667706	0.017202247288942926	0.017407094760312172	0.017735864734299514	0.018315149758454108	0.01888997101449275	0.01960046376811594	0.020396019323671494	0.021256376811594202	0.02226597101449275	0.02334901449275362	0.02452013526570048	0.025748975845410624	0.027072048309178736	0.028434753623188397	0.02984749758454105	0.031292666666666656	0.03269048309178744	0.034049352657004824	0.035310251207729466	0.036444550724637675	0.03743886956521738	0.038325951690821244	0.03914411594202897	0.03996672463768115	0.04091142028985506	0.04212014492753623	0.043744	0.045868260869565206	0.048585091787439603	0.05199694685990336	0.05602865700483091	0.06067464734299516	0.06595381642512077
P05	S01	4.425	2014	20140831	N1	C1	Calibration	reproductive post-heading	94	0.011780018445322936	0.011483125434951521	0.011277068882807988	0.011157931522583755	0.011121796087969994	0.01116474531265837	0.011282861930340176	0.011472228674706915	0.011728928279450037	0.012049043478260866	0.01249163285024154	0.012943497584541061	0.01344909178743961	0.013988811594202899	0.014537429951690817	0.015146666666666664	0.015764376811594195	0.01640640579710145	0.017063603864734295	0.01773364251207729	0.018396917874396134	0.019065033816425117	0.019720483091787436	0.020319999999999994	0.020881149758454107	0.02137314009661835	0.021775285024154586	0.022097642512077287	0.022360714975845405	0.022583458937198063	0.022819526570048303	0.023127207729468593	0.023582106280193228	0.024283294685990334	0.025290067632850237	0.026665487922705303	0.028404975845410622	0.030538908212560386	0.03305636714975844	0.03594395169082125
P05	S02	4.525	2014	20140831	N1	C1	Calibration	reproductive post-heading	94	0.016368102699233368	0.015872398162224258	0.015499853822505944	0.01524624127563273	0.015107332117158215	0.015078897942637082	0.015156710347623382	0.015336540927671347	0.01561416127833521	0.01598534299516908	0.016559043478260864	0.01714367149758454	0.017789391304347826	0.018507507246376814	0.019247246376811585	0.02006791304347826	0.020932879227053135	0.02183213526570048	0.022758135265700478	0.023702463768115942	0.02466584541062802	0.02560623188405797	0.026540338164251203	0.027394637681159413	0.028189893719806746	0.028887014492753615	0.02946472463768115	0.02991806763285024	0.030282367149758446	0.03057715942028985	0.030856106280193234	0.031211024154589366	0.03178542995169082	0.03269861835748793	0.0340746570048309	0.03597874396135266	0.03849921739130434	0.041570405797101445	0.04518260869565217	0.04930408695652173
P05	S03	4.825	2014	20140831	N1	C1	Calibration	reproductive post-heading	94	0.01349396294044141	0.013038131211783389	0.012681079422992415	0.01242053417114303	0.012254222053309031	0.012179869666565318	0.012195203607986208	0.012297950474646114	0.012485836863619489	0.012756589371980674	0.013189217391304346	0.013655681159420289	0.014194347826086955	0.014797932367149757	0.015427323671497583	0.01614622222222222	0.016898106280193236	0.017698753623188398	0.018537227053140093	0.019411342995169084	0.020288995169082124	0.02119413526570048	0.022087275362318838	0.022930502415458937	0.023745111111111106	0.024473391304347822	0.025093671497584537	0.025627623188405793	0.02607890821256038	0.0264803381642512	0.026881632850241543	0.027347043478260866	0.0279752077294686	0.028862975845410622	0.030085594202898545	0.03171968115942028	0.03377441545893718	0.03627124637681159	0.03919409661835749	0.04253766183574878
P06	S01	5.2749999999999995	2014	20140831	N2	C1	Calibration	reproductive post-heading	94	0.014508930711800448	0.014146561197256855	0.01389411871220564	0.01374644886997068	0.013698397283875544	0.01374480956724437	0.013880531333400885	0.014100408195669042	0.014399285767372743	0.014772009661835747	0.015302705314009657	0.015827787439613526	0.016400946859903377	0.017006386473429953	0.01764069565217391	0.018313236714975843	0.019018879227053136	0.019746830917874394	0.020492927536231876	0.021236772946859897	0.021991497584541053	0.022721652173913042	0.023431439613526568	0.02407860869565217	0.024675739130434783	0.025185748792270528	0.02560814492753622	0.025939236714975836	0.026198792270531394	0.026421478260869564	0.026648202898550723	0.026945265700483088	0.027420550724637678	0.028169420289855064	0.029267227053140086	0.03078034782608695	0.03274249275362317	0.03510876328502415	0.03786857004830918	0.041006289855072466
P06	S02	5.2	2014	20140831	N2	C1	Calibration	reproductive post-heading	94	0.011698648457822557	0.011295473058342631	0.010989480862132998	0.010777050538833276	0.010654560758082505	0.010618390189520634	0.010664917502787063	0.010790521367521351	0.010991580453363079	0.011264473429951688	0.01168524637681159	0.012109922705314007	0.012603217391304346	0.013119140096618357	0.013664811594202898	0.014285342995169079	0.014926676328502416	0.015596386473429947	0.01630702415458937	0.01703547826086956	0.017776251207729462	0.018524570048309173	0.019268038647342996	0.01995853140096617	0.02061818357487923	0.02120231884057971	0.021687980676328496	0.02208476328502415	0.022415681159420286	0.022708830917874387	0.02300699516908212	0.02338222222222222	0.023924405797101447	0.02472702415458937	0.025860154589371978	0.027386173913043467	0.02932968115942028	0.031665169082125605	0.034386444444444435	0.037473352657004834
P06	S03	5.5	2014	20140831	N2	C1	Calibration	reproductive post-heading	94	0.011637938853417308	0.011227038208168645	0.010920952265126137	0.010714816830512605	0.01060376771055033	0.010582940711462456	0.010647471639471629	0.010792496300800635	0.011013150501672259	0.011304570048309174	0.01174821256038647	0.01216840579710145	0.012643516908212558	0.01315686956521739	0.013685845410628016	0.014279623188405796	0.014902628019323667	0.015545932367149755	0.016224917874396134	0.01692771980676328	0.017634685990338163	0.018350985507246374	0.019063178743961347	0.019728096618357487	0.02037285990338164	0.020949429951690815	0.02144377777777778	0.02185899516908213	0.022220425120772942	0.022545574879227058	0.02287670531400966	0.023282173913043474	0.023834096618357486	0.02463265700483092	0.025739207729468593	0.02722109178743961	0.029084038647342988	0.031333681159420285	0.03394972946859902	0.036916995169082104
P07	S01	1.95	2014	20140831	N0	C3	Calibration	reproductive post-heading	94	0.014308002770176888	0.013859855748116627	0.013515079727036203	0.01327222374244128	0.013129836829836844	0.013086468024728902	0.013140666362622875	0.01329098087902434	0.01353596060943889	0.013874154589371983	0.01440828985507246	0.014970135265700481	0.015613352657004828	0.016323333333333332	0.017084502415458936	0.017953516908212556	0.018870135265700486	0.019858193236714974	0.020897632850241543	0.021987777777777776	0.02310148792270531	0.024243362318840576	0.025388212560386463	0.026470985507246376	0.027516724637681157	0.028457333333333324	0.02927785507246376	0.029974975845410624	0.03057494685990337	0.031124792270531394	0.031673710144927536	0.03232597101449274	0.033212531400966173	0.03445775845410627	0.036143053140096616	0.038345661835748786	0.04112962318840578	0.04444207729468598	0.048269777777777766	0.05259851207729467
P07	S02	1.7	2014	20140831	N0	C3	Calibration	reproductive post-heading	94	0.021419867639607043	0.020822311138137234	0.020364717644674107	0.020045657139961676	0.0198636996047431	0.019817415019762852	0.01990537336576466	0.020126144623492426	0.020478298773690104	0.020960405797101445	0.02171489855072464	0.02249830917874396	0.02336775845410628	0.02437011594202898	0.02545290821256038	0.02667297584541062	0.0280099033816425	0.029462260869565216	0.03097980676328502	0.0326063381642512	0.03430854106280192	0.03606087922705313	0.03786246376811593	0.0396303961352657	0.04136963285024153	0.04302839613526569	0.044572096618357475	0.04598294685990338	0.0472935458937198	0.04854071497584541	0.04978328502415458	0.05111880193236714	0.052690318840579696	0.05460835748792269	0.056961516908212544	0.059826038647343	0.06327961352657004	0.0672795265700483	0.07183507246376812	0.07693828019323669
P07	S03	1.525	2014	20140831	N0	C3	Calibration	reproductive post-heading	94	0.02066185693050937	0.020083111111111118	0.01961934299516901	0.01926877257525106	0.019029619843924223	0.018900104793756967	0.01887844741731697	0.018962867707172048	0.01915158565589002	0.019442821256038644	0.019937806763285024	0.020464560386473426	0.02105465700483091	0.021735555555555553	0.02248821256038647	0.02335544927536232	0.02429746859903381	0.02533006763285024	0.026423198067632835	0.02760412560386472	0.02883805797101449	0.030123835748792273	0.031440724637681154	0.032728753623188396	0.033998135265700474	0.03517971014492753	0.036262685990338155	0.037237487922705294	0.03812457004830918	0.038965623188405796	0.03982942995169082	0.04080958454106279	0.042022908212560384	0.04358821256038646	0.04556677294685988	0.04802980676328501	0.051040589371980666	0.05456999999999999	0.058619342995169084	0.06318853140096616
P08	S01	4.3	2014	20140831	N1	C3	Calibration	reproductive post-heading	94	0.011403058984493935	0.011042283503935685	0.010778309651700924	0.010607117631161202	0.010524687645687654	0.010526999898652084	0.010610034593425886	0.010769771933380613	0.01100219212188779	0.01130327536231884	0.01176174879227053	0.012196386473429952	0.012705748792270528	0.013240743961352653	0.013786570048309178	0.014399275362318834	0.015028724637681155	0.015675913043478255	0.01633979710144927	0.017017710144927534	0.01769714009661835	0.018359381642512076	0.01900490821256038	0.019573227053140095	0.020093536231884052	0.020524608695652164	0.02086519806763285	0.021109236714975842	0.021280811594202892	0.02141334299516908	0.021555275362318833	0.0217831304347826	0.022214144927536233	0.02294374879227053	0.024067227053140097	0.025637700483091778	0.027706666666666664	0.0302275458937198	0.03319199999999999	0.03657158454106279
P08	S02	4.55	2014	20140831	N1	C3	Calibration	reproductive post-heading	94	0.015590462450593107	0.015098601195905552	0.014716556501469491	0.01444132036079879	0.014269884767406532	0.014199241714806935	0.014226383196513625	0.014348301206040323	0.014561987736900798	0.014864434782608692	0.015362241545893713	0.01585546859903381	0.016452260869565215	0.017106502415458934	0.01778895652173913	0.018551545893719802	0.0193491497584541	0.020176502415458937	0.021025913043478256	0.02190098550724637	0.022769690821256038	0.023627265700483086	0.02447580676328502	0.025241835748792265	0.02594737198067632	0.026557024154589368	0.027048454106280186	0.027416946859903375	0.027704260869565206	0.027926937198067624	0.0281371690821256	0.028430579710144923	0.028931990338164248	0.029772647342995156	0.031056251207729466	0.03286421256038648	0.03526628985507246	0.03819039613526569	0.041627400966183566	0.04558597101449275
P08	S03	5.075	2014	20140831	N1	C3	Calibration	reproductive post-heading	94	0.014655526603831192	0.01413698043985001	0.013747675179892524	0.013483420593899008	0.013340026451809074	0.013313302523563407	0.013399058579102046	0.013593104388365237	0.013891249721293221	0.014289304347826083	0.014891874396135263	0.015527961352657002	0.0162216038647343	0.016990231884057967	0.0177863381642512	0.018672202898550722	0.01960788405797101	0.020587072463768112	0.021595980676328497	0.022650019323671496	0.023707024154589362	0.02477009661835749	0.025821159420289844	0.026802560386473422	0.0277191884057971	0.028526483091787434	0.02921763285024154	0.02977245410628019	0.03023801932367149	0.030648396135265696	0.03105779710144927	0.03157623188405797	0.032336067632850234	0.033467004830917864	0.035071826086956526	0.0372304154589372	0.040006647342995166	0.04334844444444443	0.04724692753623187	0.051686473429951675
P09	S01	7.325	2014	20140831	N2	C3	Calibration	reproductive post-heading	94	0.014522431471909902	0.014156767136245398	0.01388802486402483	0.013711421708726152	0.0136221747238269	0.01361550096280532	0.013686617479139206	0.013830741326306527	0.014043089557785226	0.014318879227053142	0.014698589371980673	0.015107613526570043	0.015578135265700477	0.016046966183574873	0.016539468599033817	0.017076995169082124	0.017624338164251206	0.01818650241545893	0.018772647342995167	0.0193479806763285	0.019922028985507247	0.0204895265700483	0.021030502415458938	0.021519642512077292	0.021979294685990337	0.022359410628019317	0.02266729468599034	0.022907410628019324	0.02309012560386473	0.023235217391304342	0.0233947149758454	0.02361909178743961	0.023983024154589368	0.024592618357487918	0.025501526570048307	0.026787101449275354	0.028472028985507238	0.03053997101449276	0.03298212560386472	0.03579932367149756
P09	S02	7.125	2014	20140831	N2	C3	Calibration	reproductive post-heading	94	0.011797272828620873	0.011337187189621978	0.010988911117867595	0.010746483328266084	0.010603942535725162	0.010555327455153543	0.0105946768014594	0.010716029289551014	0.010913423634336693	0.011180898550724638	0.011594647342995167	0.011985014492753618	0.012435806763285023	0.012910705314009655	0.013389323671497581	0.01391948792270531	0.01446071497584541	0.01503327536231884	0.015627748792270527	0.01622946859903381	0.016822077294685982	0.017425159420289858	0.017995178743961344	0.01852310144927536	0.0190183768115942	0.01942621256038647	0.019747352657004825	0.019990995169082124	0.020167661835748796	0.02030219323671497	0.02045027053140096	0.02067888888888889	0.021082396135265694	0.02177406763285023	0.022835082125603867	0.024346328502415457	0.026322396135265692	0.02877347826086956	0.03167996135265699	0.0350263768115942
P09	S03	6.575	2014	20140831	N2	C3	Calibration	reproductive post-heading	94	0.016529035066383056	0.016187364345799128	0.015951046316002807	0.015816369109151778	0.015779620857403455	0.0158370896929158	0.015985063747846338	0.016219831154352868	0.01653768004459311	0.016934898550724636	0.017482	0.01808071497584541	0.018711256038647345	0.019406193236714976	0.020105922705314007	0.020884164251207725	0.021689913043478254	0.02253526570048309	0.023409671497584536	0.024311748792270525	0.025213091787439607	0.026122405797101438	0.02699597101449275	0.027814724637681153	0.028596154589371977	0.029258328502415446	0.029829140096618353	0.030301410628019314	0.03069846376811593	0.03104369082125603	0.031403961352656995	0.031848705314009663	0.032471169082125585	0.03336068599033817	0.03459371980676327	0.036239951690821254	0.03830921739130436	0.040819149758454104	0.04376490821256037	0.047118019323671496
P10	S01	1.15	2014	20140831	N0	C2	Calibration	reproductive post-heading	94	0.020681411641498924	0.01996057484544442	0.019384934326542952	0.018951921421573873	0.018658967467315345	0.018503503800547272	0.018482961758048706	0.018594772676598748	0.01883636789297661	0.01920517874396135	0.0198032077294686	0.020484231884057964	0.021239314009661833	0.022089555555555553	0.0230107729468599	0.02408820289855072	0.02524181642512077	0.02650844444444444	0.027861864734299514	0.029291826086956515	0.030777478260869566	0.03232264734299516	0.03389799033816424	0.03544314009661834	0.03697143961352657	0.03835850241545893	0.03963923671497584	0.04077893719806761	0.041807082125603856	0.0427631690821256	0.04374811594202899	0.04486612560386473	0.046242096618357494	0.04801071497584541	0.050274946859903365	0.05315115942028983	0.05663643478260868	0.06083266666666667	0.06577142995169082	0.07140481159420287
P10	S02	1.15	2014	20140831	N0	C2	Calibration	reproductive post-heading	94	0.017967294348164187	0.0173430941522246	0.01682931843518793	0.01642543360021648	0.01613090605047131	0.015945202189115226	0.015867788419310153	0.015898131144218095	0.01603569676700113	0.016279951690821252	0.016714946859903382	0.01723907246376811	0.017859043478260873	0.018544212560386478	0.019275072463768115	0.020176164251207725	0.02112311111111111	0.02215256038647343	0.023264028985507237	0.024435140096618357	0.02562755555555555	0.026876550724637686	0.028118328502415454	0.029304396135265694	0.03045899516908211	0.031472676328502404	0.03235200966183575	0.0330895458937198	0.033708019323671484	0.03424589371980677	0.03480101449275362	0.03548529468599035	0.036458908212560384	0.037877381642512066	0.03985165217391303	0.04250181642512077	0.04588442512077295	0.04999200966183575	0.0548343574879227	0.06038457971014493
P10	S03	1.075	2014	20140831	N0	C2	Calibration	reproductive post-heading	94	0.019211429444951456	0.01860430046282221	0.018128439005438937	0.0177812154319113	0.01756000010134796	0.01746216337285903	0.017485075605553856	0.017626107158541925	0.01788262839093276	0.018252009661835746	0.01881730434782608	0.019458019323671496	0.02019471497584541	0.0209835652173913	0.021847420289855066	0.022843033816425114	0.023900057971014486	0.025036405797101445	0.02624847342995169	0.027517710144927533	0.028814270531400964	0.03016738164251206	0.03151929468599032	0.03282886956521739	0.034106048309178724	0.03524765217391303	0.03626414492753623	0.03715219323671497	0.03794521739130434	0.038678850241545895	0.03945450241545893	0.0403704347826087	0.04155875362318841	0.04315317874396134	0.04522599033816424	0.04787888888888888	0.05115415458937198	0.055038676328502394	0.059520521739130416	0.06458024154589372
P11	S01	5.4	2014	20140831	N1	C2	Calibration	reproductive post-heading	94	0.012555715110976154	0.012185987905813997	0.01191261301983038	0.011731741089828149	0.011639522752609715	0.011632108644978219	0.01170564940373635	0.011856295665686956	0.012080198067632867	0.012373507246376808	0.012808115942028986	0.013250299516908207	0.013752454106280189	0.014267285024154589	0.014827381642512072	0.015434550724637675	0.01607124637681159	0.016734512077294685	0.01742528502415458	0.01812928502415459	0.018846193236714978	0.01956806763285024	0.02027943961352657	0.020935178743961353	0.021551903381642517	0.022084115942028987	0.022541922705314	0.022921149758454103	0.023237362318840576	0.023527053140096607	0.023840512077294686	0.024236057971014486	0.024807420289855067	0.0256271884057971	0.026770628019323665	0.028274454106280184	0.030159710144927538	0.032429149758454096	0.035087729468599026	0.03810271497584541
P11	S02	2.7	2014	20140831	N1	C2	Calibration	reproductive post-heading	94	0.012282478835174722	0.011774130130738834	0.011375578392621821	0.011082273098881979	0.010889663727576791	0.010793199756764973	0.010788330664504568	0.010870505928853743	0.011035175027870697	0.011277787439613525	0.011645497584541059	0.012075951690821254	0.01252470531400966	0.013027227053140092	0.013551922705314006	0.01415080193236715	0.014768888888888885	0.015434270531400961	0.016142318840579702	0.01687543961352657	0.017619932367149753	0.018398821256038644	0.019165623188405794	0.01989222222222222	0.020602347826086956	0.021222338164251207	0.02174669565217391	0.02219199033816425	0.022565468599033814	0.022894840579710137	0.0232459420289855	0.023696096618357483	0.02434063768115942	0.025297816425120766	0.02664929468599032	0.02848894685990338	0.03078639613526569	0.033609429951690806	0.03694174879227052	0.040765787439613524
P11	S03	2.7	2014	20140831	N1	C2	Calibration	reproductive post-heading	94	0.014680291071247839	0.014134873686699785	0.013696004729569895	0.013362035100165752	0.013131315698793996	0.013002197425762642	0.012973031181378998	0.013042167865950463	0.01320795837978448	0.013468753623188402	0.013921381642512071	0.014412164251207728	0.015007169082125602	0.015630338164251203	0.016297149758454102	0.017092560386473426	0.017935227053140095	0.018853342995169078	0.019837275362318836	0.02087391304347826	0.021930917874396133	0.023029410628019317	0.0241220193236715	0.025149188405797097	0.026151053140096615	0.027024917874396134	0.02777157487922704	0.02839082125603863	0.028910299516908204	0.029359429951690812	0.029824309178743954	0.03040268599033817	0.031233555555555556	0.03244917874396134	0.03415088888888888	0.03643010628019323	0.039324328502415455	0.042818685990338154	0.04690260869565217	0.05156258937198067
P12	S01	4.3	2014	20140831	N2	C2	Calibration	reproductive post-heading	94	0.011103373467112746	0.010781630620587148	0.010547332961724238	0.010396537718320411	0.010325302118171686	0.010329683389074704	0.010405738758825705	0.010549525455221092	0.010757100706057243	0.011024521739130431	0.011394376811594201	0.011797545893719804	0.012240425120772943	0.012709101449275357	0.01319382608695652	0.0137171884057971	0.0142571884057971	0.014818830917874393	0.015398067632850244	0.01597471497584541	0.016548743961352655	0.01711380676328502	0.017667082125603858	0.018158212560386473	0.018615864734299516	0.019003487922705307	0.019319024154589363	0.01956372946859903	0.019758231884057967	0.01992209661835748	0.02008825120772946	0.020319951690821254	0.020695710144927534	0.021299826086956523	0.02219292753623188	0.02343611594202898	0.02505371014492753	0.027008859903381637	0.02928607729468598	0.031873449275362314
P12	S02	7.25	2014	20140831	N2	C2	Calibration	reproductive post-heading	94	0.01063454602885059	0.01017743866761259	0.009819704807269973	0.009557201513462546	0.009385785851829353	0.009301314888010542	0.00929964568764568	0.009376635316374438	0.009528140839836507	0.009750019323671496	0.010103352657004828	0.010485111111111112	0.010885980676328498	0.011360222222222221	0.011838975845410627	0.012375999999999998	0.01294007729468599	0.013540009661835745	0.014146038647342991	0.014789294685990335	0.015436357487922703	0.01608485024154589	0.016724647342995166	0.0173207536231884	0.01786721739130434	0.018342995169082124	0.01873651207729468	0.019043275362318837	0.01929243478260869	0.019510405797101445	0.019728975845410626	0.020035855072463762	0.020531758454106278	0.021318647342995167	0.0224691884057971	0.024063256038647337	0.026129285024154587	0.028617632850241537	0.03151940096618357	0.0348307729468599
P12	S03	7.35	2014	20140831	N2	C2	Calibration	reproductive post-heading	94	0.013433327860545446	0.013015205161987772	0.012696536873754225	0.012474828485524274	0.012347585486976804	0.012312313367791638	0.012366517617648044	0.012507703726225452	0.012733377183203288	0.013041043478260869	0.013505140096618354	0.014008541062801931	0.014586995169082123	0.015206299516908207	0.015854560386473426	0.01660212560386473	0.017375082125603864	0.0181959806763285	0.019070376811594198	0.019967903381642504	0.020885101449275353	0.02181650241545893	0.022752444444444443	0.023618193236714977	0.024464483091787437	0.025202144927536228	0.025852589371980678	0.026410019323671492	0.0268887536231884	0.027319265700483087	0.0277612077294686	0.028286463768115937	0.029012463768115927	0.030032357487922705	0.031419429951690815	0.03325000966183575	0.035577391304347825	0.03834725603864734	0.04156011594202897	0.04518708212560385
P01	S01	0.07500000000000001	2015	20150702	N0	C0	Calibration	vegtative	41	0.03420649190905735	0.03375139275700145	0.03347569370967195	0.033369321458734516	0.03342220269585482	0.03362426411269895	0.03396543240093236	0.03443563425222117	0.035024796358231185	0.03572284541062802	0.03660431400966183	0.03749126570048309	0.03844874879227053	0.039439608695652176	0.04047241062801931	0.041587212560386465	0.04273990338164251	0.04393386473429951	0.04515260869565216	0.046399628019323666	0.047624787439613535	0.04885861352657004	0.050068565217391295	0.051212579710144916	0.052307444444444434	0.053299439613526546	0.05417500966183573	0.05492659903381641	0.05558391304347826	0.05616509178743961	0.05672121256038645	0.0573440144927536	0.05815576328502414	0.05931805314009661	0.060925019323671496	0.06307174879227051	0.06582704830917872	0.0691167149758454	0.072914845410628	0.07724798067632849
P01	S02	0.15000000000000002	2015	20150702	N0	C0	Calibration	vegtative	41	0.034771843957974606	0.034318587649065896	0.034013641363467406	0.03385219428397697	0.0338294355933921	0.03394055447451104	0.03418074011013139	0.034545181683051214	0.03502906837606842	0.03562758937198067	0.036455285024154585	0.037319637681159416	0.03827502415458937	0.03931344927536231	0.04039701932367149	0.04158685024154589	0.04283070048309178	0.04411713043478261	0.04541151690821255	0.04673817874396134	0.04802105797101449	0.049277144927536216	0.050484101449275356	0.0515977342995169	0.05261441545893719	0.05349314975845408	0.05423457971014492	0.05481397584541062	0.055260352657004824	0.05558221256038646	0.055841671497584525	0.056123357487922694	0.05654869082125603	0.057298222222222216	0.05847262318840578	0.06016685990338163	0.06247474396135264	0.06544842028985508	0.06885247826086954	0.0726794299516908
P01	S03	0.2	2015	20150702	N0	C0	Calibration	vegtative	41	0.025569400811748924	0.024959286529895222	0.024517422886292394	0.02423575440984152	0.02410622562944302	0.024120781073998492	0.024271365272408727	0.02454992275357491	0.024948398046398073	0.025458735679779156	0.026179204968944093	0.026940057971014484	0.02774843064182194	0.028626553485162173	0.029515900621118012	0.03050461283643892	0.031520005521048985	0.03257587577639752	0.03363763975155279	0.03471055348516217	0.03573576535541752	0.03673608005521048	0.03767568806073153	0.03852596273291925	0.03930909868875085	0.03993024154589371	0.04043879089026914	0.04079002898550725	0.041021358178053836	0.04114236024844718	0.041234404416839204	0.04139597515527949	0.04176724913733608	0.04254827053140094	0.043860138026224973	0.04584030089717045	0.048571061421670114	0.05200560110420979	0.056071823326432006	0.06083057280883368
P02	S01	0.55	2015	20150702	N1	C0	Calibration	vegtative	41	0.017583493429276245	0.017146477618999362	0.016802259264889655	0.016546472636059753	0.016374752001621595	0.016282731630688156	0.016266045792371873	0.016320328755785277	0.016441214790040893	0.016624338164251202	0.016913599033816427	0.01725281642512077	0.01761178743961352	0.017992855072463763	0.018393816425120776	0.01884186956521739	0.019305270531400964	0.019781772946859903	0.020281956521739128	0.020783048309178737	0.021270623188405793	0.021751260869565213	0.022204840579710148	0.02261094685990338	0.02298009178743961	0.023268729468599026	0.02348374879227052	0.023622439613526565	0.023684241545893717	0.023689299516908204	0.023659285024154587	0.02365622705314009	0.023761922705314	0.024089125603864725	0.02474123188405796	0.02580368115942028	0.02731693719806762	0.029256217391304337	0.03162679227053139	0.03442174879227052
P02	S02	0.1	2015	20150702	N1	C0	Calibration	vegtative	41	0.02708070700314202	0.02658521968852403	0.02621963060369578	0.025978624641059562	0.025856886693017136	0.02584910165197124	0.025949954410323956	0.026154129860477663	0.026456312894834657	0.026851188405797095	0.02742676811594202	0.028020207729468595	0.028685468599033807	0.02941443478260868	0.03016608695652173	0.03099510144927535	0.031855555555555554	0.032754434782608685	0.03366970048309178	0.034597874396135264	0.03549601449275362	0.03637718357487922	0.03722047342995169	0.03799087439613526	0.03868846376811594	0.03928021739130434	0.03975481159420289	0.040103937198067624	0.04035068599033816	0.040517859903381644	0.04064369565217391	0.04081389855072463	0.04113447826086955	0.041737077294685974	0.042734628019323664	0.044222632850241535	0.04623717874396135	0.04880600483091787	0.05176573913043478	0.05522557487922704
P02	S03	0.375	2015	20150702	N1	C0	Calibration	vegtative	41	0.021374636600115116	0.020822313029965206	0.02040003396844696	0.020103917621026493	0.01993008219316917	0.019874645890341557	0.019933726918009508	0.020103443481639113	0.02037991378669642	0.02075925603864734	0.021347304347826078	0.022005057971014486	0.022744589371980675	0.02353685507246376	0.024377628019323666	0.025271787439613523	0.026202623188405792	0.02715228985507245	0.028108816425120767	0.029045202898550716	0.02993028985507246	0.030761386473429943	0.031515425120772926	0.03216156038647343	0.032709342995169075	0.03311346376811594	0.033375787439613516	0.033491777777777766	0.033484444444444435	0.03337612560386473	0.033216096618357484	0.03308636231884058	0.03311299516908213	0.03343214009661836	0.03417788888888889	0.03543046859903381	0.037223140096618354	0.03955661352657004	0.04241934299516907	0.04571835748792271
P03	S01	0.7	2015	20150702	N2	C0	Calibration	vegtative	41	0.01757058981115523	0.017124762812067165	0.016786927097057494	0.01655187853450911	0.016414412992804307	0.016369326340326344	0.016411414445457913	0.01653547317658186	0.01673629840208103	0.017008685990338158	0.017411816425120772	0.01785419806763285	0.018347125603864728	0.018857260869565212	0.01938680193236714	0.01996503381642512	0.020543758454106276	0.0211402077294686	0.02172903864734299	0.02230789371980676	0.02285085990338164	0.023367193236714972	0.02383181642512077	0.024226855072463756	0.024572956521739117	0.024822666666666663	0.02497635265700482	0.02503289855072463	0.025011159420289846	0.02491041062801931	0.02477434782608695	0.02465835265700483	0.02466080676328502	0.024910758454106275	0.025506574879227046	0.026544231884057964	0.028068661835748788	0.030066565217391306	0.03247506280193237	0.03528783574879228
P03	S02	0.575	2015	20150702	N2	C0	Calibration	vegtative	41	0.01173687374300436	0.011343106021192982	0.011041632760154465	0.010827600463948425	0.010696155636633916	0.010642444782270869	0.010661614404918746	0.010748811008637085	0.01089918109748546	0.011107871175523348	0.011430840579710142	0.011760660225442829	0.012130454106280192	0.012531890499194844	0.012933417069243149	0.013372016103059577	0.013817884057971014	0.014271053140096612	0.014724834138486312	0.01517008373590982	0.015592834138486314	0.015988792270531394	0.016362231884057967	0.01667593880837359	0.016950570048309178	0.017161723027375196	0.017302843800322064	0.017370019323671496	0.017378206119162635	0.017330441223832524	0.017247533011272142	0.017170206119162635	0.017166048309178745	0.01733327214170692	0.017751020933977454	0.018491194847020928	0.0195862190016103	0.02101539774557165	0.02274487600644122	0.024769842190016104
P03	S03	0.6	2015	20150702	N2	C0	Calibration	vegtative	41	0.013995305868045167	0.013628495118408161	0.01336485875477177	0.01319892821188482	0.013125234924495794	0.013138310327353814	0.013232685855207585	0.013402892942805968	0.013643463024897825	0.013948927536231883	0.014376415458937197	0.014836927536231882	0.015325236714975847	0.015842512077294677	0.016367806763285024	0.016916512077294686	0.01747921739130434	0.01804266666666667	0.018606908212560384	0.0191467536231884	0.019649207729468595	0.020120743961352654	0.02054269565217391	0.020900173913043475	0.021202492753623185	0.021416425120772947	0.021541758454106278	0.021579072463768115	0.021536077294685988	0.02142502415458937	0.021266937198067628	0.021124792270531392	0.021093768115942022	0.02127674396135265	0.021783816425120766	0.022712318840579705	0.024098309178743962	0.025892608695652162	0.028122483091787432	0.030746521739130422
P04	S01	0.15	2015	20150702	N0	C1	Calibration	vegtative	41	0.01789643628593649	0.01746624718759502	0.017144983632309676	0.01692745685956568	0.016808478108847686	0.016782858619641235	0.016845409631431364	0.016990942383703245	0.01721426811594205	0.01751019806763285	0.017929734299516907	0.01838541062801932	0.018891371980676325	0.019433753623188405	0.019972077294685982	0.020577507246376806	0.02119667149758454	0.021840091787439616	0.02250503381642512	0.02316984057971014	0.02381804347826087	0.02446257487922705	0.025077584541062795	0.025630198067632844	0.026147917874396128	0.026575579710144914	0.026897033816425116	0.02713087922705313	0.027276106280193235	0.02735696618357487	0.027405135265700476	0.02750733333333332	0.027784888888888883	0.028358797101449267	0.02934665700483091	0.030842347826086945	0.03286932850241545	0.03544980676328501	0.038513671497584535	0.04202132850241543
P04	S02	0.15000000000000002	2015	20150702	N0	C1	Calibration	vegtative	41	0.018475967686902656	0.018070024222154653	0.01778226679841894	0.017607205651836173	0.01753935101854667	0.017573213134691415	0.017703302236410923	0.01792412855984593	0.018230202341137154	0.018616033816425123	0.019135531400966185	0.0196979806763285	0.02032346859903382	0.020974840579710146	0.02165232367149758	0.022380729468599033	0.023135845410628016	0.02391071497584541	0.024701425120772946	0.02549844444444444	0.0262667149758454	0.027027265700483086	0.02775093236714975	0.02840832367149759	0.029014801932367145	0.02952916425120772	0.029931304347826086	0.030231864734299518	0.030437154589371976	0.03056988888888889	0.030672053140096623	0.030823014492753615	0.03113778743961352	0.03174347342995169	0.03275257487922705	0.03425890821256039	0.03630793719806763	0.03886293719806763	0.04190147826086957	0.04536455072463767
P04	S03	0.1	2015	20150702	N0	C1	Calibration	vegtative	41	0.02494403952569188	0.024581820681733722	0.024355435762305318	0.024257858146684262	0.024282061214148137	0.024421018343974893	0.024667702915442017	0.025015088307827404	0.025456147900408805	0.02598385507246376	0.02667988888888888	0.027364990338164245	0.028117666666666662	0.028921154589371976	0.029746603864734298	0.030631463768115937	0.03154481159420289	0.03247912560386472	0.033421497584541056	0.03437157971014493	0.035299454106280194	0.03620304830917873	0.03707856521739129	0.03788410628019323	0.0386300193236715	0.03928480676328502	0.039831864734299526	0.040273927536231886	0.040621183574879226	0.04089301932367149	0.041120028985507234	0.04137630917874395	0.04176223671497583	0.042380289855072445	0.04333409661835747	0.04469428985507246	0.046503314009661824	0.04874662801932367	0.05138293719806762	0.05438416425120771
P05	S01	0.7	2015	20150702	N1	C1	Calibration	vegtative	41	0.020269403381642626	0.020005831289483463	0.019825912114455575	0.01972529059829064	0.019699611482720168	0.019744519509476057	0.01985565942028984	0.020028675956893335	0.020259213861018237	0.02054291787439613	0.020903043478260868	0.021305830917874385	0.021729463768115943	0.02217284541062802	0.022640845410628014	0.02313757004830917	0.02365468115942028	0.02419224637681159	0.024739628019323667	0.02529015458937197	0.025841855072463765	0.026386695652173907	0.02691845410628019	0.027410743961352648	0.027883946859903377	0.028299768115942023	0.028648251207729458	0.028933062801932356	0.02915259420289855	0.02931759903381642	0.029447985507246373	0.02959077777777777	0.029826458937198055	0.030241666666666663	0.03092874396135265	0.031950260869565206	0.033343676328502415	0.035090550724637674	0.03715268115942029	0.039555439613526554
P05	S02	0.575	2015	20150702	N1	C1	Calibration	vegtative	41	0.028894242626938457	0.028514410864497814	0.028226859937164256	0.0280271680348638	0.027910913347522055	0.02787367406506538	0.02791102837741967	0.02801855447451098	0.028191830546265353	0.028426434782608687	0.028744676328502406	0.029107338164251203	0.029524304347826068	0.02996642512077294	0.030428512077294672	0.030933932367149745	0.03145474396135265	0.03199055072463768	0.0325397149758454	0.033092420289855054	0.03364046859903381	0.03417185024154588	0.0346962270531401	0.035166188405797084	0.035614855072463765	0.03600206763285023	0.03631716425120772	0.036558072463768104	0.036733444444444444	0.036847526570048306	0.03691966666666666	0.03700130434782607	0.03718388888888888	0.037578864734299514	0.03828477777777777	0.039370666666666665	0.0408924154589372	0.042829695652173906	0.04513809178743961	0.04781297101449274
P05	S03	0.4	2015	20150702	N1	C1	Calibration	vegtative	41	0.018215146261950775	0.017844848890240194	0.017565574288030773	0.01737282286071428	0.017262095013681977	0.017228891152325943	0.01726871168203776	0.017377057008209167	0.017549427536231902	0.01778132367149758	0.018106140096618355	0.01846780193236715	0.018864589371980676	0.019292603864734297	0.019737028985507245	0.020218463768115938	0.020715999999999995	0.021234657004830917	0.02176025603864734	0.022286236714975847	0.02280224637681159	0.023301439613526567	0.023784782608695647	0.024214376811594194	0.0246197149758454	0.024961473429951683	0.025228859903381633	0.025425454106280193	0.025560628019323666	0.025641260869565207	0.025683579710144924	0.025735801932367144	0.025882	0.02621057487922705	0.026810154589371967	0.027754690821256034	0.029067637681159414	0.03074012560386473	0.0327461111111111	0.03507799516908212
P06	S01	0.7	2015	20150702	N2	C1	Calibration	vegtative	41	0.012646129725347276	0.012317042870173307	0.012089919884463337	0.011959126836931252	0.011919029796290661	0.011963994831255716	0.012088388010540171	0.012286575402857993	0.012552923076923092	0.012881797101449275	0.013334318840579708	0.013792676328502411	0.01429336231884058	0.014814545893719803	0.015347995169082126	0.01591094685990338	0.01647644927536232	0.01704919806763285	0.01761679227053139	0.018174787439613527	0.01869889855072463	0.019192734299516904	0.01965649758454106	0.02004943478260869	0.020401473429951685	0.02067884057971014	0.020873014492753625	0.02097986473429951	0.02101936231884058	0.020992082125603863	0.020922884057971006	0.020860917874396125	0.020892859903381637	0.021126908212560386	0.021663966183574877	0.02258533816425121	0.02393171014492753	0.02567623188405797	0.02781551207729468	0.030324618357487912
P06	S02	0.725	2015	20150702	N2	C1	Calibration	vegtative	41	0.012334934934630752	0.0119797482855309	0.011704588662545149	0.011505754248167419	0.011379543224891068	0.011322253775210296	0.011330184081618858	0.011399632326610579	0.011526896692679315	0.011708275362318839	0.011989724637681158	0.012302183574879225	0.012646618357487918	0.013023599033816424	0.013413743961352654	0.013826342995169081	0.014248294685990336	0.01467767149758454	0.015090555555555555	0.015499811594202894	0.01588270048309178	0.016234724637681157	0.01655510628019323	0.016822589371980678	0.017037589371980678	0.017196033816425118	0.017284830917874396	0.017303647342995165	0.01726542995169082	0.017178009661835747	0.01705430917874396	0.016939942028985504	0.016899531400966186	0.017021381642512077	0.017378821256038648	0.018033830917874395	0.019018574879227052	0.020326473429951687	0.021909207729468597	0.023756130434782603
P06	S03	0.675	2015	20150702	N2	C1	Calibration	vegtative	41	0.018841886503834504	0.01848150543562718	0.01822730071281373	0.018073988122022988	0.018016283449883437	0.018048902483024237	0.018166561008074036	0.01836397481166175	0.018635859680416225	0.01897693140096618	0.019438187439613525	0.019939810628019326	0.020479242512077285	0.021063926570048304	0.0216576231884058	0.0222871690821256	0.022927362318840575	0.02357633623188406	0.02421120386473429	0.024833236714975844	0.02541766183574879	0.025966442512077286	0.026476483091787434	0.026915899516908207	0.02729000966183574	0.0275903458937198	0.02780104734299516	0.02792228792270531	0.027968939130434776	0.027954044444444444	0.02789751111111111	0.027854508212560376	0.027907130434782604	0.028143829951690826	0.028666883091787432	0.02954015845410628	0.030798515942028985	0.03243415652173913	0.03441140096618356	0.03671552463768115
P07	S01	0.25	2015	20150702	N0	C3	Calibration	vegtative	41	0.029348528917942044	0.0291949254079254	0.0291627945677511	0.029244206935576385	0.029431233049559066	0.02971594344785655	0.030090408668626032	0.030546699250025292	0.031076885730211848	0.031673038647342985	0.032369439613526556	0.03308616908212559	0.03381869082125603	0.03457968599033815	0.035339787439613524	0.03614423671497584	0.036952681159420284	0.037777429951690825	0.038601487922705305	0.03942729468599033	0.04023026086956521	0.041019884057971016	0.041782999999999994	0.0424908888888889	0.043155159420289836	0.04374330434782608	0.04424686956521738	0.04466962801932367	0.045018169082125595	0.04531950241545893	0.045595531400966165	0.04590827053140095	0.046346391304347805	0.04699388888888887	0.04793206763285023	0.04922697101449275	0.05089762318840578	0.05293218357487922	0.05532914009661834	0.05806903864734299
P07	S02	0.30000000000000004	2015	20150702	N0	C3	Calibration	vegtative	41	0.021767652815783346	0.02159347525421438	0.021534403854599517	0.0215838268470659	0.021735132461741104	0.02198170892875245	0.022316944478227057	0.022734227340292516	0.02322694574507622	0.023788487922705305	0.024462671497584534	0.025146888888888885	0.025886690821256032	0.026650057971014485	0.02741788888888888	0.02824553623188405	0.029072468599033813	0.029929371980676328	0.0307909420289855	0.031660357487922695	0.032500937198067625	0.03332924637681159	0.034131188405797076	0.034870328502415456	0.03557221256038647	0.03619895169082125	0.03673250241545893	0.03718087439613526	0.03755365700483091	0.03786447826086956	0.0381440193236715	0.038448830917874384	0.038866434782608685	0.03949711594202898	0.04043053623188405	0.041743545893719806	0.04346618840579711	0.04558049275362318	0.04807917874396135	0.050940289855072464
P07	S03	0.17500000000000002	2015	20150702	N0	C3	Calibration	vegtative	41	0.03192019195297471	0.03161035495422451	0.03141990800986451	0.031341567413263084	0.03136804945778856	0.031492070436809606	0.03170634664369444	0.032003594371811744	0.03237652991452995	0.032817869565217386	0.03336814975845409	0.03392453623188406	0.03451141545893719	0.03512589371980676	0.035751120772946864	0.036433009661835734	0.037126681159420284	0.037844864734299516	0.0385819806763285	0.039336985507246375	0.04007957971014493	0.040830628019323675	0.04156851690821256	0.042253603864734285	0.04292758937198067	0.043536077294685976	0.044056299516908204	0.044489574879227056	0.0448631690821256	0.045174391304347805	0.04546537198067631	0.0458090917874396	0.04631807729468598	0.04711673913043478	0.04830074396135265	0.0499726763285024	0.05215893719806762	0.054812845410628	0.05796222222222222	0.06160745410628019
P08	S01	0.8	2015	20150702	N1	C3	Calibration	vegtative	41	0.012142598493294264	0.011897492077970341	0.011734782034390713	0.011650214198844669	0.011639534407621353	0.01169848849701025	0.01182282230330055	0.012008281662781643	0.012250612411742863	0.012545560386473427	0.01294182608695652	0.013351835748792269	0.013799541062801927	0.014271671497584541	0.014754434782608686	0.015255473429951687	0.015767961352657	0.0162775265700483	0.016776256038647335	0.017272608695652173	0.017734120772946855	0.018168367149758453	0.018569198067632846	0.018910048309178744	0.019205410628019316	0.0194424154589372	0.01960706280193237	0.01970104830917874	0.01973620289855072	0.019717222222222216	0.019678560386473427	0.019651739130434782	0.019709149758454104	0.019926942028985505	0.02038505314009662	0.021138183574879222	0.022216014492753615	0.023612338164251196	0.025307062801932362	0.027256971014492745
P08	S02	0.725	2015	20150702	N1	C3	Calibration	vegtative	41	0.017701491740144033	0.01744491865139691	0.01727341591500285	0.017182412654977913	0.01716733799533798	0.017223621060099333	0.01734669097327791	0.01753197685888989	0.017774907840951343	0.01807091304347826	0.01846190338164251	0.0188731497584541	0.019314062801932364	0.019778352657004828	0.02025231400966184	0.020759347826086953	0.021269681159420285	0.0217851884057971	0.0222953768115942	0.022801231884057967	0.023280850241545883	0.02373781159420289	0.02416615942028985	0.024540647342995162	0.02487764251207729	0.02515944927536231	0.025370763285024144	0.025514275362318834	0.025605811594202894	0.02564385507246376	0.025651806763285025	0.025670009661835747	0.025758420289855068	0.026004217391304346	0.02648312560386473	0.027254570048309175	0.028345507246376807	0.02975156038647343	0.031449782608695645	0.03343674396135265
P08	S03	1.2	2015	20150702	N1	C3	Calibration	vegtative	41	0.010619974071822054	0.01027965288334854	0.010022682933008988	0.009844920864160101	0.009742223320158113	0.009710446944359992	0.009745448380122285	0.009843084270801652	0.00999921125975475	0.010209685990338162	0.010535951690821254	0.010860536231884056	0.011221768115942027	0.011613801932367147	0.012022362318840579	0.012453990338164248	0.012895835748792267	0.013344932367149757	0.01378962801932367	0.014232164251207725	0.014647623188405795	0.015038898550724634	0.015399236714975846	0.015709183574879222	0.015978164251207728	0.016184458937198064	0.016323154589371978	0.016388555555555552	0.016395227053140095	0.01634861352657005	0.0162715652173913	0.01620229951690821	0.016212690821256034	0.01639415942028985	0.01682268115942029	0.017569149758454104	0.01865920772946859	0.02007684541062802	0.021818975845410628	0.023847739130434777
P09	S01	0.9	2015	20150702	N2	C3	Calibration	vegtative	41	0.012616621769534974	0.012278145197797373	0.012039183507313915	0.011894482399243343	0.011838787574744098	0.011866844734975185	0.011973399581095223	0.012153197814263014	0.012400985135637326	0.01271150724637681	0.013140217391304346	0.01359305797101449	0.014077657004830917	0.014600357487922702	0.01512257487922705	0.01568143478260869	0.01624272946859903	0.016807647342995165	0.017355405797101448	0.017891227053140096	0.018388999999999992	0.018849937198067625	0.019273019323671495	0.019631415458937193	0.019936400966183578	0.020166396135265698	0.02031240579710144	0.020375415458937198	0.020366719806763283	0.02029520289855072	0.020186241545893716	0.020087169082125607	0.02008470048309178	0.02029139130434782	0.020803599033816417	0.021697623188405794	0.02301527536231884	0.0247425458937198	0.026840724637681158	0.029299048309178736
P09	S02	1.275	2015	20150702	N2	C3	Calibration	vegtative	41	0.01398703719468955	0.013597853721158073	0.013308122039795919	0.013113090790851776	0.01300800861457384	0.012988124151211115	0.013048686041012118	0.01318494292422552	0.013392143441099982	0.013665536231884054	0.014058178743961352	0.014500096618357486	0.014975748792270526	0.015479270531400963	0.016004613526570045	0.016564816425120768	0.017114309178743955	0.01767179710144927	0.018203758454106274	0.01871592753623188	0.019188690821256037	0.019618917874396128	0.019991512077294687	0.020299314009661836	0.020546714975845405	0.02071995169082125	0.020814516908212555	0.020818091787439607	0.02075865700483091	0.020631405797101442	0.020471526570048304	0.020316724637681156	0.020244487922705313	0.02037167632850241	0.020789429951690818	0.02157251207729468	0.022773328502415455	0.024360033816425115	0.026308574879227043	0.02861670048309179
P09	S03	0.775	2015	20150702	N2	C3	Calibration	vegtative	41	0.027063060977669768	0.026868273639404073	0.026757376963616096	0.026726130553021844	0.026770294010337453	0.026885626938279138	0.027067888939562842	0.02731283961690482	0.027616238573021208	0.02797384541062802	0.02847472463768115	0.028961657004830912	0.02944689855072463	0.029981898550724632	0.03055773913043477	0.031111917874396124	0.03167736714975844	0.032260289855072455	0.03278045893719807	0.03332017391304346	0.03382301449275362	0.034263685990338154	0.034683468599033825	0.03505578743961352	0.03532204347826086	0.03554216425120772	0.03569812560386473	0.03574763285024154	0.03573634299516908	0.03566057487922705	0.03553138647342994	0.0354207922705314	0.03541142028985506	0.03563563285024154	0.03619854106280193	0.03715904347826086	0.03856775845410629	0.04049415458937198	0.042913937198067624	0.045470004830917864
P10	S01	0.275	2015	20150702	N0	C2	Calibration	vegtative	41	0.02289433728590266	0.02256317077125772	0.022351077429816534	0.02225244638694642	0.022261666768014568	0.022373127698388603	0.022581218303435673	0.022880327708523333	0.023264845039018982	0.02372915942028985	0.024344995169082114	0.024987782608695646	0.025670120772946857	0.026394801932367144	0.027145922705314	0.027954801932367147	0.028781444444444436	0.029643120772946854	0.0305039806763285	0.03138240096618356	0.03223686473429951	0.033069352657004815	0.03387212077294685	0.03460214492753623	0.03527747342995169	0.0358540193236715	0.036323792270531396	0.03667363768115943	0.03691817874396135	0.037081009661835744	0.03719971497584541	0.03736353140096618	0.037696811594202885	0.03835842028985507	0.03947596135265701	0.041158898550724625	0.043462531400966176	0.04633127536231885	0.04975063768115942	0.05374071980676329
P10	S02	0.17500000000000002	2015	20150702	N0	C2	Calibration	vegtative	41	0.03274015170095622	0.032372533968447005	0.03212687394006957	0.03199805185635627	0.03198094795783923	0.0320704424850512	0.03226141567852434	0.03254874777879123	0.032927319026384294	0.033392009661835746	0.03401154106280193	0.03467201932367149	0.03538195169082124	0.03615689371980675	0.03695731884057969	0.037826396135265686	0.03871766183574878	0.03964847342995169	0.04057566666666666	0.04151981159420288	0.04244452173913042	0.04334603381642512	0.04421630434782607	0.045013217391304344	0.04574909178743961	0.04639054106280192	0.04692851690821254	0.0473451111111111	0.04766243961352657	0.0478975845410628	0.04808244444444443	0.04829251207729468	0.048649246376811575	0.04928686473429951	0.05032022705314008	0.051837565217391295	0.05389906280193236	0.05647826570048309	0.05953490821256037	0.06305295652173912
P10	S03	0.125	2015	20150702	N0	C2	Calibration	vegtative	41	0.032058165720752825	0.031762732373906276	0.03161349425695078	0.031602463801898545	0.03172165344076208	0.03196307560555391	0.032318742728286165	0.032780667240971555	0.03334086157562249	0.0339913381642512	0.034788101449275355	0.03560085990338163	0.03646372463768117	0.03739252173913043	0.03833486956521738	0.03934718840579709	0.04039418840579709	0.04146856521739129	0.04255917874396134	0.04367028985507245	0.04476131400966183	0.04585329468599033	0.04692140579710145	0.04792065217391303	0.04886996618357487	0.04973819323671497	0.05048912560386471	0.05112294685990336	0.05165669565217391	0.05210695169082123	0.05250463768115941	0.052937033816425116	0.05352233816425119	0.05441216425120773	0.05571835265700482	0.05754810628019321	0.0599597536231884	0.06290821256038646	0.06638466183574877	0.07037242028985508
P11	S01	0.2	2015	20150702	N1	C2	Calibration	vegtative	41	0.0286151332387421	0.02825202050606398	0.028001921945204535	0.027860385510624704	0.02782295915678524	0.027885190838147382	0.028042628509171975	0.028290820124320094	0.028625313638052794	0.029041657004830912	0.02961642995169081	0.030218077294685983	0.030869198067632848	0.031599768115942006	0.032331719806763276	0.0331367342995169	0.033966019323671486	0.03482253623188404	0.03568247342995168	0.03656826086956521	0.03742608212560387	0.03826365217391304	0.03907951690821256	0.03981395169082125	0.04048933816425121	0.04107738647342995	0.041556439613526563	0.041904579710144926	0.04216469082125604	0.04232971980676329	0.0424522801932367	0.042605420289855075	0.04291678260869564	0.04354612560386472	0.044624410628019306	0.046256613526570046	0.048497690821256025	0.05132265217391304	0.0546966570048309	0.058598980676328474
P11	S02	0.25	2015	20150702	N1	C2	Calibration	vegtative	41	0.019748536214992913	0.019386075740684443	0.019149242863416755	0.019031111888111935	0.01902475711969188	0.019123252863078977	0.01931967342319514	0.019607093104962645	0.019978586213303638	0.0204272270531401	0.02100293719806763	0.021633657004830924	0.022270096618357486	0.022956086956521734	0.02364544444444444	0.024379144927536227	0.02513112560386473	0.025905574879227043	0.026666304347826082	0.027450135265700476	0.028197231884057962	0.028919082125603863	0.029602874396135258	0.030225381642512084	0.030788304347826076	0.031263352657004834	0.03164276328502415	0.03190776811594202	0.032080826086956525	0.032171062801932354	0.032221468599033805	0.0323113188405797	0.0325746038647343	0.033165531400966175	0.03421696618357488	0.035837864734299514	0.03809249275362319	0.040944705314009656	0.044356526570048294	0.04827984541062801
P11	S03	0.3	2015	20150702	N1	C2	Calibration	vegtative	41	0.03272839709807141	0.03189398229789535	0.03135518428431466	0.03110083215094093	0.031119754991385376	0.03140078189926022	0.03193274196817669	0.03270446429174683	0.03370477796358238	0.03492251207729468	0.036585681159420284	0.03837976811594203	0.04037734782608694	0.042506903381642515	0.044688777777777786	0.04692860869565217	0.04914699516908212	0.05131481159420289	0.05337296135265701	0.055308956521739124	0.057065425120772936	0.05862266666666665	0.05997850724637679	0.06104434782608696	0.06185156521739129	0.062334028985507245	0.06250386473429949	0.06242531400966183	0.06223961352657005	0.061997487922705326	0.0617824927536232	0.06163047342995167	0.06167558454106281	0.062129995169082124	0.06309039613526568	0.06468796618357488	0.06698687439613527	0.06991616908212558	0.07345071980676326	0.0775425458937198
P12	S01	0.925	2015	20150702	N2	C2	Calibration	vegtative	41	0.02315400993209704	0.022816077260903345	0.022576016452146862	0.022428458768284934	0.0223680354717746	0.022389377825073498	0.02248711709063881	0.022655884530927994	0.02289031140839838	0.02318502898550724	0.023576579710144922	0.024004966183574873	0.02445394685990337	0.024938946859903374	0.025425855072463758	0.025960903381642513	0.026492763285024142	0.027039038647342986	0.027585487922705307	0.028131729468599025	0.028656222222222222	0.029164048309178743	0.029645879227053144	0.030068763285024152	0.0304562995169082	0.03077901932367149	0.031017826086956517	0.03117932850241547	0.03127865700483091	0.03131652173913043	0.03131803864734299	0.03133644927536232	0.03145680193236715	0.03178607729468598	0.03242746859903381	0.03345968115942028	0.03491524637681159	0.03678445893719806	0.03903987922705314	0.04165697584541062
P12	S02	0.725	2015	20150702	N2	C2	Calibration	vegtative	41	0.021361006790311336	0.020945987027465293	0.02065174181615482	0.020471706597750175	0.020399316813621154	0.020428007905138358	0.02055121531367182	0.020762374480591855	0.021054920847268704	0.021422289855072458	0.021929922705314006	0.022456391304347824	0.023037140096618353	0.02365040096618357	0.024262980676328493	0.02491642512077294	0.025566198067632846	0.026221695652173905	0.026867280193236708	0.027491603864734298	0.02807979710144927	0.028639014492753617	0.029143512077294677	0.029559700483091773	0.029926913043478255	0.030189714975845394	0.030351222222222213	0.030404173913043467	0.03038305314009662	0.030293676328502415	0.030174062801932355	0.030094734299516902	0.03016337198067632	0.030508270531400962	0.03125282608695652	0.03248307729468598	0.03424641062801932	0.036520850241545895	0.03925902898550725	0.04243724637681159
P12	S03	0.65	2015	20150702	N2	C2	Calibration	vegtative	41	0.013980440880375825	0.013632770953683999	0.013384456369717208	0.013229971639471722	0.013163791273943445	0.01318038978412893	0.01327424168102428	0.013439821475625805	0.013671603678929783	0.013964062801932367	0.014357985507246374	0.014781004830917871	0.0152473574879227	0.015728922705314008	0.016226879227053133	0.016739995169082124	0.017268777777777775	0.017790376811594195	0.018306497584541066	0.01881585024154589	0.01928217391304347	0.01972546859903381	0.020136342995169077	0.020478371980676327	0.020776062801932366	0.02100527053140096	0.021150734299516905	0.02122458937198067	0.021226178743961346	0.021170400966183566	0.021070864734299515	0.020982801932367144	0.020987188405797098	0.021195231884057968	0.021712285024154582	0.022620159420289856	0.023962188405797096	0.02572432367149758	0.027883289855072452	0.03041340096618356
P01	S01	1.125	2016	20160714	N0	C0	Calibration	vegtative	48	0.02167441677646038	0.021397443025573455	0.02121204903550554	0.021118701935745443	0.021117868855781874	0.021210016925103905	0.02139561327320021	0.021675125029559785	0.02204901932367152	0.022517763285024143	0.023204782608695643	0.023996410628019313	0.024853227053140085	0.025793289855072454	0.026774792270531395	0.02781322705314009	0.02888028019323671	0.029970811594202895	0.03105345410628019	0.03211241062801932	0.03314033333333332	0.034102763285024144	0.035000391304347817	0.03580070048309178	0.036496468599033806	0.0370557729468599	0.03746790821256038	0.03773051207729467	0.03788214009661835	0.03794700966183574	0.037989449275362304	0.03808729468599033	0.0383139806763285	0.03877553140096617	0.0395467922705314	0.040717352657004824	0.04229691787439613	0.04428238164251208	0.046623801932367155	0.04935993719806763
P01	S02	1.425	2016	20160714	N0	C0	Calibration	vegtative	48	0.02479844047498402	0.02466271693523867	0.024617093898854775	0.024656916708894902	0.024777530708421966	0.024974281240498674	0.025242513648187536	0.025577573274551502	0.02597480546265332	0.026429555555555543	0.026977623188405797	0.02752841545893719	0.028126797101449275	0.028769323671497576	0.029420454106280185	0.030119125603864726	0.030842048309178742	0.03159058937198067	0.03234067632850242	0.03311624154589372	0.033880608695652174	0.034647169082125596	0.035410507246376795	0.03612749758454106	0.0368239420289855	0.03747282608695652	0.038052371980676306	0.038552845410628006	0.038998681159420276	0.03939138164251207	0.03976582608695651	0.04016677294685989	0.04066631400966183	0.04134996135265699	0.04229137198067631	0.043547454106280185	0.04515000966183573	0.04708132367149757	0.049332690821256034	0.05192457487922703
P01	S03	0.575	2016	20160714	N0	C0	Calibration	vegtative	48	0.026816919647984983	0.02656764589034154	0.026425187189621967	0.02638545111651633	0.026444345241714778	0.026597777135907604	0.026841654369784793	0.027171884514036664	0.027584375139353436	0.02807503381642511	0.02868599516908212	0.02936226570048308	0.030098270531400965	0.03087719323671497	0.03169795169082125	0.03257091787439613	0.03347374396135265	0.03440187922705313	0.035347734299516896	0.03629557487922704	0.037225840579710144	0.03814851690821254	0.039029458937198065	0.03985058454106278	0.040616801932367136	0.041295169082125584	0.04186537681159419	0.042324589371980664	0.04269719806763284	0.042990507246376805	0.04325281642512076	0.04354684541062802	0.043987289855072456	0.04470029468599033	0.045790033816425116	0.047351318840579706	0.04942512077294686	0.05197707729468597	0.05500590338164249	0.05848751690821254
P02	S01	2.125	2016	20160714	N1	C0	Calibration	vegtative	48	0.00926306825219883	0.008955201288244775	0.00872306453610798	0.008563184689706523	0.008472088442958013	0.008446302489780755	0.008482353524092648	0.008576768239811707	0.00872607333085595	0.008926795491143317	0.009219632850241544	0.00954820611916264	0.009918512077294685	0.010302898550724639	0.010692553945249594	0.011116399355877613	0.011540824476650561	0.011964933977455714	0.012386776167471816	0.012798769726247982	0.013178028985507241	0.013539581320450881	0.013859871175523345	0.014125797101449272	0.014350698872785825	0.014517906602254426	0.014606872785829304	0.01463601288244766	0.014610505636070853	0.014529346215780998	0.014415259259259256	0.014307497584541062	0.014283317230273748	0.014430318840579704	0.014837468599033813	0.015572315619967789	0.016669822866344605	0.01809734621578099	0.01984553945249597	0.021900818035426727
P02	S02	1.7000000000000002	2016	20160714	N1	C0	Calibration	vegtative	48	0.012632201969528198	0.01232927461910071	0.012107145299145273	0.011962655332590194	0.011892646042363435	0.011893958751393546	0.011963434782608688	0.012097915458937182	0.012294242103307335	0.012549256038647342	0.012916869565217388	0.013319685990338163	0.013765169082125602	0.014251864734299515	0.014741275362318838	0.015272376811594199	0.015818260869565216	0.016366217391304345	0.016912328502415457	0.01744659903381642	0.017960371980676324	0.018433608695652165	0.01888393236714975	0.01925649758454106	0.019585821256038638	0.019835386473429945	0.020000579710144926	0.020080671497584537	0.020092589371980673	0.02004205797101449	0.01994747342995169	0.01986610144927536	0.019874855072463764	0.02007491304347825	0.020559821256038637	0.021398826086956514	0.022631391304347822	0.024221942028985505	0.026145560386473428	0.028409676328502404
P02	S03	2.5	2016	20160714	N1	C0	Calibration	vegtative	48	0.008357323603932404	0.008133228021575852	0.007967200860331272	0.00785687440739621	0.007799880949967911	0.007793852775244084	0.007836422170422163	0.007925221422699675	0.008057882819274137	0.00823203864734299	0.008480753623188404	0.008768148148148145	0.009081262479871175	0.009403458937198066	0.00974522383252818	0.0101058615136876	0.010473790660225439	0.010852495974235104	0.01122683413848631	0.011588901771336549	0.011938080515297905	0.01225931723027375	0.012554557165861515	0.012807227053140097	0.013012714975845406	0.013170093397745572	0.013259169082125601	0.013287407407407402	0.013257732689210946	0.013182885668276969	0.01308092109500805	0.012991587761674717	0.012981764895330108	0.013136367149758453	0.01353888566827697	0.014251001610305956	0.015301288244766507	0.016672747181964574	0.01833811272141707	0.02030002576489533
P03	S01	2.225	2016	20160714	N2	C0	Calibration	vegtative	48	0.010355518006148569	0.010078419850680727	0.009867659994594748	0.009720229502381767	0.009633119438532492	0.00960332086753826	0.009627824853890068	0.00970362246207898	0.009827704756596074	0.00999706280193237	0.010264294685990336	0.010523178743961354	0.010846710144927534	0.011179115942028984	0.011520483091787437	0.011879637681159419	0.012260816425120774	0.012635502415458938	0.01300892753623188	0.01337059420289855	0.013702797101449274	0.014017521739130432	0.014302787439613524	0.01453403864734299	0.014730811594202893	0.014861067632850238	0.01493699033816425	0.014943140096618355	0.014905473429951684	0.014814956521739128	0.014700845410628015	0.014592632850241549	0.014551884057971014	0.01464661835748792	0.014948227053140096	0.015508386473429952	0.016350666666666666	0.017470995169082126	0.01882970531400966	0.020435975845410626
P03	S02	1.875	2016	20160714	N2	C0	Calibration	vegtative	48	0.00910384377217001	0.008772844059322325	0.008515369903043782	0.008327563663389869	0.008205567700415544	0.008145524374176549	0.008143576044728212	0.008195865072125936	0.008298533816425131	0.00844772463768116	0.008687169082125603	0.008934700483091786	0.0092179806763285	0.0095227536231884	0.009832492753623186	0.010163028985507241	0.01049823188405797	0.010840478260869563	0.011172681159420288	0.011496487922705313	0.011796038647342995	0.012073062801932363	0.01232702415458937	0.012532734299516905	0.012702473429951686	0.012815091787439609	0.01287255072463768	0.012872874396135266	0.012819256038647338	0.012720396135265698	0.012586328502415457	0.012457420289855069	0.012390188405797099	0.012452188405797098	0.012721280193236713	0.013252318840579709	0.014077381642512073	0.015164425120772942	0.01651570531400966	0.018131009661835746
P03	S03	1.625	2016	20160714	N2	C0	Calibration	vegtative	48	0.008370796966318834	0.008088573223877574	0.007871635958244624	0.0077165175500828655	0.007619750380054743	0.007577866828823353	0.007587399277051446	0.007644880105401836	0.007746841694537356	0.007889816425120771	0.008123352657004828	0.008344086956521739	0.008602637681159417	0.00887811594202898	0.009151043478260871	0.009446985507246375	0.009749913043478262	0.010065381642512075	0.010368560386473429	0.010680531400966186	0.01096678260869565	0.0112411884057971	0.011491053140096618	0.011695169082125605	0.011874463768115939	0.012009768115942022	0.012093497584541058	0.012124222222222219	0.012108473429951689	0.012053903381642509	0.011966956521739128	0.011880599033816424	0.011859468599033814	0.011967033816425119	0.012283053140096617	0.012852657004830915	0.013717961352657002	0.014852657004830919	0.016249652173913037	0.017894975845410624
P04	S01	0.425	2016	20160714	N0	C1	Calibration	vegtative	48	0.02677326027273865	0.026528671463801893	0.02638389865207256	0.02633452441922007	0.026376131346913932	0.026504302016823782	0.026714619010618987	0.02700266490996923	0.027364022296544072	0.02779427375201288	0.028350177133655386	0.02892513365539452	0.029555426731078905	0.030223066022544275	0.030907066022544283	0.03164915942028985	0.03242151368760063	0.03321414492753623	0.03402133977455716	0.034841198067632834	0.03564593236714975	0.03643581964573268	0.037219207729468594	0.037933384863123996	0.038614273752012866	0.039215542673107895	0.03972401288244765	0.04013518840579709	0.04047087922705313	0.04074180354267311	0.04097834460547503	0.0412427375201288	0.04163877616747181	0.04225308856682768	0.04318582930756843	0.04450296296296295	0.0462428534621578	0.048369095008051526	0.05085305636070852	0.05373666988727858
P04	S02	0.30000000000000004	2016	20160714	N0	C1	Calibration	vegtative	48	0.017696191429343738	0.017395638998682475	0.01718519560149992	0.01706074144454585	0.01701815673456977	0.017053321678321687	0.017162116482551257	0.017340421354008293	0.017584116499442613	0.017889082125603865	0.01831931400966183	0.01874883091787439	0.019213884057971017	0.019730758454106278	0.020253531400966175	0.020824806763285023	0.02142204347826086	0.022035942028985497	0.02266453140096618	0.023305637681159414	0.023937671497584537	0.024555217391304344	0.025161816425120772	0.02571544444444444	0.02623097101449275	0.02667457487922704	0.02703500966183574	0.027315410628019315	0.02752206280193236	0.02766854106280192	0.027784371980676324	0.027940169082125595	0.028221999999999997	0.028724053140096614	0.029553111111111113	0.030775169082125596	0.032428178743961346	0.03446759903381642	0.0369115845410628	0.039764879227053136
P04	S03	0.775	2016	20160714	N0	C1	Calibration	vegtative	48	0.02747435230228721	0.02721679977027802	0.027073891844870093	0.02703965474139386	0.027108114675179863	0.027273297861558767	0.027529230515860925	0.027869938853417084	0.028289449089557828	0.02878178743961352	0.02940124637681158	0.0300295072463768	0.03071247826086955	0.03144191304347826	0.032191217391304344	0.032986526570048316	0.0338069420289855	0.034643603864734286	0.03548293236714975	0.03632992270531401	0.0371532995169082	0.03795806280193236	0.03874326570048309	0.039466256038647334	0.040144531400966174	0.04075820772946861	0.04128767632850241	0.041722396135265696	0.04209464251207729	0.04240502415458937	0.04268366666666666	0.042971444444444444	0.0433409420289855	0.04388493719806762	0.04465773913043477	0.04573602898550724	0.04714947826086956	0.048873898550724625	0.050890705314009646	0.05318210628019322
P05	S01	1.275	2016	20160714	N1	C1	Calibration	vegtative	48	0.01622265423465437	0.01593000601331037	0.015708617039964838	0.015555306172088876	0.01546689226715315	0.015440194182628975	0.015472030775987295	0.015559220904699158	0.01569858342623561	0.015886937198067632	0.01617382608695652	0.016475797101449273	0.016791922705314006	0.017169178743961348	0.01754226086956521	0.01795865700483092	0.018369613526570044	0.018800917874396132	0.019219999999999998	0.01964378743961353	0.02005663768115942	0.020443033816425114	0.020812927536231884	0.021133980676328504	0.021417256038647345	0.021643275362318835	0.021810115942028984	0.021907468599033808	0.0219523188405797	0.02194464734299516	0.021908753623188403	0.021876444444444434	0.021909236714975834	0.02207640579710144	0.02243850241545893	0.023060444444444442	0.023962038647342986	0.025126164251207724	0.026550057971014486	0.028227855072463757
P05	S02	1.375	2016	20160714	N1	C1	Calibration	vegtative	48	0.01257442469285964	0.012222469240904026	0.011958254856254824	0.011778466110379261	0.011679787574744105	0.011658903820816873	0.011712499420064628	0.011837258943954584	0.012029866963953934	0.01228700805152979	0.012689584541062799	0.013112032206119159	0.013577075684380031	0.014090325281803538	0.014615149758454102	0.015176122383252815	0.015741655394524958	0.016314550724637673	0.016877333333333334	0.01741576811594203	0.017923729468599034	0.018384721417069233	0.018807465378421893	0.019154924315619964	0.01944166827697262	0.019646628019323667	0.01976111433172302	0.019787400966183574	0.019746215780998385	0.01965096940418679	0.01952428985507246	0.019410318840579706	0.019379297906602255	0.01950947504025764	0.019887607085346214	0.0205714653784219	0.02160105636070853	0.022945777777777766	0.024590409017713363	0.02653250885668277
P05	S03	1.275	2016	20160714	N1	C1	Calibration	vegtative	48	0.014056207003141941	0.01371973585351846	0.013467064828890886	0.013294983058004896	0.013200279669605764	0.013179743792439453	0.0132301645552515	0.013348331086787598	0.013531032515793398	0.013775057971014491	0.014140806763285019	0.01453290338164251	0.014985120772946852	0.015457396135265698	0.015937594202898545	0.016482502415458934	0.01702747342995169	0.017586618357487916	0.018147681159420285	0.01870809178743961	0.01923503864734299	0.019744652173913045	0.02021871497584541	0.020623879227053134	0.020979710144927534	0.02126123188405796	0.021450415458937187	0.02155527536231884	0.02158179710144927	0.02154301449275362	0.02146099033816425	0.02139109178743961	0.021422608695652174	0.021657352657004823	0.022203826086956514	0.023135917874396124	0.024493599033816416	0.026243763285024143	0.02839842995169082	0.030935502415458928
P09	S01	3.575	2016	20160714	N2	C3	Calibration	vegtative	48	0.01185602934585555	0.011618940621375405	0.011462044232739867	0.011380615902615937	0.011369931353670475	0.011425266308570674	0.011541896489983435	0.011715097620575862	0.011940145423015004	0.01221231561996779	0.012568959742351043	0.012940534621578095	0.013335800322061187	0.01374352334943639	0.014167594202898549	0.01460723993558776	0.015051671497584539	0.015493925925925923	0.01590910789049919	0.01632471497584541	0.016693423510466984	0.017050357487922697	0.017367278582930752	0.017627439613526565	0.017838988727858295	0.01801084702093398	0.0181170112721417	0.018148933977455716	0.018142975845410626	0.018095091787439614	0.018020927536231877	0.017951967793880835	0.01796448953301127	0.018126273752012877	0.01850930112721417	0.019172367149758455	0.02014078582930756	0.021398666666666663	0.022915220611916257	0.024679748792270532
P09	S02	3.8	2016	20160714	N2	C3	Calibration	vegtative	48	0.010366869362521668	0.010082312084051215	0.009871532718489215	0.009730741022262842	0.00965614675179893	0.009643959663524888	0.009690389513867768	0.009791646059254745	0.00994393905611298	0.010143478260869563	0.010433371980676325	0.010748850241545892	0.011089768115942027	0.011444982286634457	0.011815700483091785	0.012205793880837357	0.012592225442834136	0.012970621578099834	0.01334454750402576	0.013698734299516905	0.01402084380032206	0.014324927536231881	0.014572876006441221	0.014776650563607085	0.014932144927536225	0.015033288244766503	0.015061140096618355	0.01503374879227053	0.014954840579710145	0.014840898550724636	0.014699072463768113	0.014567851851851844	0.014505275362318838	0.014579030595813204	0.014863349436392911	0.015408711755233489	0.0162330499194847	0.017332428341384862	0.018696338164251206	0.020274276972624797
P09	S03	3.125	2016	20160714	N2	C3	Calibration	vegtative	48	0.01569395429208491	0.015297988108509849	0.01499532924563355	0.014782863619472444	0.014657477146042378	0.014616055741360096	0.014655485321441834	0.014772651802303962	0.014964441099962852	0.01522773913043478	0.015611661835748789	0.016058033816425114	0.01657683091787439	0.01714356038647342	0.017703405797101442	0.018329280193236708	0.018974826086956515	0.019616782608695642	0.020267033816425115	0.020912608695652174	0.021524294685990333	0.022111014492753617	0.022658314009661833	0.02312152657004831	0.02352214009661836	0.02384367632850241	0.024044961352657	0.024138086956521736	0.02413399999999999	0.02403607729468598	0.02387288405797101	0.023721217391304342	0.02369482125603864	0.023944091787439607	0.024601574879227043	0.025777463768115936	0.027525285024154588	0.02982467149758454	0.032622922705314	0.03589060386473428
P10	S01	0.25	2016	20160714	N0	C2	Calibration	vegtative	48	0.02437565308604448	0.024212797777102116	0.024134733015776493	0.024137691784061315	0.024217907063950505	0.024371611837437954	0.02459503908651733	0.02488442179318264	0.025235992939427757	0.025645985507246373	0.02618128985507246	0.02669328019323671	0.027279309178743955	0.027878439613526557	0.028504729468599027	0.029169458937198058	0.029869115942028988	0.030582048309178735	0.031315173913043476	0.032061347826086946	0.03279951690821256	0.03352548792270531	0.03423624637681158	0.03489292753623188	0.035510594202898545	0.03606424154589372	0.0365371690821256	0.03692423188405797	0.037243613526570046	0.03751410628019323	0.03775935265700482	0.0380356038647343	0.038425550724637686	0.03901788405797102	0.03988999033816423	0.041092251207729455	0.04266948309178744	0.04459201932367149	0.04683233816425121	0.04938895169082125
P10	S02	0.475	2016	20160714	N0	C2	Calibration	vegtative	48	0.021424327646588606	0.021232112518721206	0.021128131909957992	0.021108154319110818	0.021167948244991693	0.021303282186412646	0.021509924642185492	0.02178364411112235	0.0221202090920352	0.022515388083735904	0.023004869565217394	0.02353002254428341	0.024065565217391297	0.024673449275362316	0.025277706924315614	0.025924154589371973	0.026594505636070846	0.027282673107890495	0.02797960064412238	0.028690499194847018	0.02939149758454106	0.030075549114331718	0.030756547504025754	0.031383001610305945	0.03196575201288244	0.032499426731078904	0.03295224476650563	0.033322164251207716	0.03362857971014493	0.03388633172302737	0.03412296296296295	0.03439920772946859	0.03479618035426732	0.03540495330112721	0.03630314331723028	0.03756193236714976	0.03921068599033816	0.04121232206119161	0.04357029951690821	0.04624207407407407
P10	S03	0.475	2016	20160714	N0	C2	Calibration	vegtative	48	0.025467531485422867	0.025342076517685202	0.02531712161751293	0.02538651116516324	0.02554408954089383	0.025783701124962036	0.026099190297625054	0.02648440143914054	0.026933178929765923	0.02743936714975845	0.028022009661835743	0.028622560386473424	0.02925002898550724	0.029906000000000002	0.03057728502415458	0.0312981111111111	0.03202969565217391	0.03278566183574879	0.033542719806763266	0.03431351690821255	0.03508398550724637	0.03584061352657005	0.03660678743961353	0.03732905797101448	0.03802668115942028	0.03868851207729469	0.0392815458937198	0.03980002898550724	0.04027248792270531	0.04069873913043477	0.04110748792270531	0.04154437198067632	0.04207317391304348	0.042779536231884054	0.043720270531400963	0.04495035265700484	0.04650113526570047	0.04834857004830917	0.05048847826086956	0.05293346859903379
P11	S01	1.175	2016	20160714	N1	C2	Calibration	vegtative	48	0.011932749130097137	0.011541728218641268	0.011232920323637674	0.011003624184993899	0.010851138542616824	0.01077276213641431	0.010765793706293705	0.01082753199216242	0.010955275733927922	0.011146323671497583	0.01148503381642512	0.011819053140096614	0.01221822222222222	0.012662091787439609	0.013115439613526562	0.01362089371980676	0.014133140096618355	0.014669164251207723	0.015212342995169081	0.015757483091787438	0.016281183574879222	0.016790840579710142	0.017266676328502414	0.01767055555555555	0.018031560386473428	0.01830674879227053	0.018482009661835743	0.018561922705314007	0.018556632850241544	0.01847735265700483	0.01834886473429951	0.018236410628019322	0.01825088888888889	0.018524497584541066	0.0191785845410628	0.020305062801932366	0.021954859903381644	0.02410785990338164	0.026722999999999997	0.029772299516908213
P11	S02	1.375	2016	20160714	N1	C2	Calibration	vegtative	48	0.013718917300091355	0.0134055733252255	0.013167374784635623	0.013001575656227933	0.012905429917908188	0.012876191547582858	0.012911114523157996	0.013007452822539768	0.01316246042363435	0.013373391304347823	0.013708183574879223	0.014053971014492754	0.014443236714975842	0.014870318840579709	0.015297913043478257	0.015781922705314005	0.016267594202898545	0.0167783961352657	0.017287951690821254	0.01779886956521739	0.018288328502415456	0.018757700483091777	0.019199980676328506	0.01957787439613526	0.01991422222222222	0.020176908212560383	0.0203495845410628	0.020431893719806755	0.020444637681159415	0.020394801932367142	0.020312685990338156	0.020241681159420287	0.020287893719806757	0.020552376811594195	0.021134492753623176	0.022112975845410627	0.023529835748792267	0.02533492753623188	0.027553758454106278	0.030095961352657
P11	S03	1.05	2016	20160714	N1	C2	Calibration	vegtative	48	0.011269064063151132	0.011031694379694382	0.01086153695258041	0.010755847842978332	0.010711883112057022	0.01072689882098579	0.01079815103093363	0.010922895803069705	0.011098389198563124	0.01132188727858293	0.01164331723027375	0.01195689533011272	0.012354209339774552	0.012762885668276972	0.013184502415458934	0.013637352657004826	0.014088392914653781	0.014548534621578098	0.01500026409017713	0.01545111111111111	0.01587486634460547	0.016278512077294686	0.01665960064412238	0.01697466022544283	0.01724443800322061	0.017461133655394524	0.017609958132045085	0.017686170692431558	0.017705616747181956	0.017679735909822865	0.017622512077294678	0.01757987761674718	0.017613558776167465	0.01780497906602254	0.018222808373590974	0.018927355877616747	0.019939690821256035	0.021258132045088564	0.022833777777777776	0.024660167471819643
P12	S01	2.925	2016	20160714	N2	C2	Calibration	vegtative	48	0.01087467177910669	0.010602987376552596	0.010410157404592165	0.010291972433363798	0.010244223033005637	0.010262699773656306	0.010343193225454086	0.010481493958537421	0.010673392543044733	0.010914679549114327	0.011247020933977456	0.011596418679549112	0.011983922705314008	0.012406067632850237	0.0128141384863124	0.013243948470209337	0.013674351046698873	0.01410173913043478	0.01450457326892109	0.014910576489533006	0.015278454106280192	0.01561633494363929	0.01591480837359098	0.016159027375201283	0.016347864734299514	0.01648655072463768	0.016551697262479872	0.016546222222222223	0.016492998389694036	0.016396186795491145	0.016271426731078904	0.016157307568437997	0.016117565217391307	0.016236811594202896	0.016592972624798707	0.01724648631239935	0.018221636070853458	0.019509391304347822	0.021067194847020927	0.022895967793880825
P12	S02	3.525	2016	20160714	N2	C2	Calibration	vegtative	48	0.008380235769061956	0.008159381574946797	0.007997933313063728	0.007893008394986713	0.007841724232289451	0.007841198236546066	0.00788854781933042	0.007980890392216467	0.00811534336677816	0.008289024154589372	0.008523531400966183	0.008803193236714977	0.00911323188405797	0.009414830917874395	0.009727850241545892	0.01006844927536232	0.010402362318840579	0.010738004830917872	0.011066729468599032	0.011381144927536231	0.011672082125603863	0.011948632850241541	0.012191666666666665	0.012390560386473426	0.01255393719806763	0.012666038647342993	0.012719579710144927	0.012720004830917871	0.01267154106280193	0.012582328502415457	0.012470473429951688	0.012365739130434778	0.012332695652173912	0.012453579710144927	0.01280114492753623	0.013430782608695648	0.014379594202898551	0.015630826086956515	0.01715078260869565	0.018923579710144925
P12	S03	2.275	2016	20160714	N2	C2	Calibration	vegtative	48	0.00898622850579383	0.008759228404445797	0.008600768892942789	0.008506970710449015	0.008473954596128508	0.008497841289145647	0.008574751528664564	0.008700806053849519	0.008872125603864746	0.009084830917874395	0.009379375201288245	0.009677533011272142	0.010003272141706925	0.010360219001610304	0.01071024798711755	0.011073429951690819	0.011429913043478259	0.0117920193236715	0.01213181320450885	0.01245774557165861	0.01276155233494364	0.013027987117552334	0.013260560386473426	0.01345256682769726	0.013592669887278579	0.01368405797101449	0.013716779388083732	0.013695549114331719	0.013634434782608692	0.013537713365539447	0.013421533011272139	0.013315336553945244	0.013265165861513687	0.013327787439613529	0.013563046698872785	0.014013030595813204	0.014701597423510463	0.015602119162640902	0.01670713043478261	0.018025636070853456
P01	S01	1.825	2015	20150731	N0	C0	Calibration	reproductive pre-heading	70	0.01543908012116725	0.015039826492348234	0.014716193506976076	0.014466114005157646	0.01428752082699911	0.014178346812607675	0.014136524802090017	0.01415998763555285	0.014246668153102944	0.01439449919484702	0.014622950080515295	0.014942080515297898	0.015310035426731075	0.01569819645732689	0.016099710144927528	0.01658749114331723	0.017072302737520126	0.017601095008051525	0.018145210950080513	0.018691819645732688	0.019232534621578097	0.019776495974235097	0.020283478260869563	0.020745822866344604	0.021187626409017706	0.021547723027375194	0.021831246376811584	0.022043574879227052	0.02218403220611916	0.02226570692431561	0.02231975523349436	0.022396579710144922	0.02256898550724637	0.022938557165861507	0.023575961352657004	0.02455045410628019	0.025872373590982288	0.02756447020933977	0.029606512077294683	0.03198135265700483
P01	S02	1.525	2015	20150731	N0	C0	Calibration	reproductive pre-heading	70	0.019496737137259176	0.018839245836289324	0.018315658626397686	0.017919895476504424	0.017645876355528577	0.01748752123239079	0.01743875007601094	0.01749348285530893	0.017645639539204772	0.01788914009661835	0.01832511111111111	0.018754840579710136	0.01923281159420289	0.019798888888888887	0.02035722705314009	0.020996946859903373	0.021677429951690818	0.022382550724637677	0.023124463768115937	0.02387878260869565	0.024619690821256028	0.025359787439613524	0.02606185507246376	0.02670876328502415	0.02730567149758453	0.027802299516908213	0.028187526570048308	0.028466599033816417	0.028640734299516905	0.028729739130434775	0.02877372946859903	0.028836048309178738	0.02903942995169081	0.02951022222222222	0.030356309178743962	0.031698	0.03355544927536231	0.03594362318840579	0.03883857971014491	0.042212531400966175
P01	S03	1	2015	20150731	N0	C0	Calibration	reproductive pre-heading	70	0.02225111135434641	0.02164769268605791	0.021179120678355402	0.02084063630282782	0.020627480531063162	0.02053489433465086	0.020558118685179545	0.020692394554238016	0.020932962913415107	0.021275064734299513	0.02181048502415459	0.02237293913043478	0.023047802898550723	0.02375371594202898	0.02449932367149758	0.02536427826086956	0.026247447342995174	0.027174195169082118	0.028131238647342988	0.029105035748792262	0.03005326376811594	0.030995748792270524	0.031886771014492755	0.03269648695652174	0.033449433816425116	0.03406896618357487	0.03458974299516908	0.03497347632850241	0.03525684637681158	0.03544011207729468	0.03560500869565217	0.03579808309178743	0.03612915555555555	0.0367358647342995	0.03769023768115942	0.03911193816425121	0.04104666666666667	0.04346361739130434	0.04635596908212561	0.049704533333333314
P02	S01	5.175	2015	20150731	N1	C0	Calibration	reproductive pre-heading	70	0.012451780165084697	0.012043925813317122	0.011706082835039308	0.01143608069547218	0.011231748859835853	0.011090916793351568	0.011011413961240049	0.010991069828722003	0.011027713861018217	0.011119175523349435	0.01129345571658615	0.011522801932367146	0.011811504025764892	0.012117069243156198	0.012435439613526568	0.012824051529790655	0.01320740096618357	0.013606769726247987	0.014031587761674716	0.01444841223832528	0.014859104669887274	0.015232979066022539	0.015610892109500804	0.015930331723027373	0.016199207729468597	0.016411671497584535	0.016587626409017706	0.016669752012882445	0.01669733977455716	0.01665349436392914	0.016596921095008047	0.016537932367149753	0.016567059581320445	0.016774911433172297	0.01722608695652174	0.018020772946859904	0.01921534299516908	0.020774911433172307	0.022708077294685984	0.024985616747181957
P02	S02	2.8499999999999996	2015	20150731	N1	C0	Calibration	reproductive pre-heading	70	0.012095877537921247	0.011582063477585227	0.011160216664977473	0.010825585318063803	0.010573417654809006	0.010398961893179268	0.01029746625114016	0.01026417894665721	0.010294348197696028	0.010383222222222217	0.01058461835748792	0.010808932367149755	0.011037579710144924	0.01129647826086956	0.011582454106280192	0.011903753623188405	0.012222801932367147	0.012585956521739128	0.01294067149758454	0.013326183574879224	0.013706806763285022	0.01406006280193236	0.01439385024154589	0.01468843478260869	0.014948444444444441	0.015139623188405798	0.015293009661835747	0.015352512077294687	0.015358903381642511	0.015297405797101454	0.015233135265700477	0.01517791787439613	0.015210603864734296	0.015437391304347828	0.01591745410628019	0.01675426086956522	0.017988062801932363	0.019606666666666665	0.021606937198067628	0.02397106763285024
P02	S03	3.05	2015	20150731	N1	C0	Calibration	reproductive pre-heading	70	0.015361556400121847	0.014850867740954706	0.01445447370021278	0.014166944055944233	0.01398284858619644	0.013896757069017936	0.013903239282456663	0.013996865004560648	0.014172204013377944	0.01442382608695652	0.014845816425120768	0.015273323671497587	0.01574393236714975	0.016237961352657006	0.016751806763285026	0.017317942028985504	0.017907777777777772	0.018504502415458934	0.019106763285024152	0.01971451207729468	0.020288048309178734	0.020806946859903377	0.021290502415458934	0.021706028985507244	0.022047362318840573	0.022283574879227053	0.022459014492753622	0.022511314009661828	0.022474483091787432	0.022355227053140088	0.02221375845410627	0.022079884057971007	0.022059236714975842	0.022267632850241536	0.022778512077294685	0.02370899516908212	0.025102386473429945	0.026932396135265702	0.029203333333333328	0.0319091304347826
P03	S01	3.175	2015	20150731	N2	C0	Calibration	reproductive pre-heading	70	0.010350701868180283	0.010013184779793483	0.009742633447068199	0.009536186254968996	0.009390981588459876	0.009304157832505653	0.00927285337207076	0.009294206592119632	0.009365355877616752	0.009483439613526566	0.00968206763285024	0.009931465378421898	0.010190853462157808	0.01047177455716586	0.010773101449275364	0.01110252495974235	0.011434872785829305	0.011783214170692427	0.012132193236714973	0.012463890499194843	0.012792495974235102	0.013116225442834134	0.013398750402576489	0.013648714975845409	0.013867362318840575	0.014028334943639285	0.0141255458937198	0.014169481481481476	0.01415607729468599	0.014102202898550725	0.014018834138486312	0.013934866344605473	0.01392043800322061	0.014037642512077293	0.014360444444444438	0.014932991948470207	0.015773996779388084	0.016889816425120774	0.018250930756843805	0.019851233494363917
P03	S02	3.075	2015	20150731	N2	C0	Calibration	reproductive pre-heading	70	0.008724611584068296	0.008306482382351956	0.007966008074051506	0.007698613138069838	0.007499722053309044	0.007364759298672335	0.007289149353062395	0.007268316695381912	0.007297685804533634	0.007372681159420289	0.007545690821256039	0.007699951690821254	0.007883333333333334	0.008093599033816424	0.00829466183574879	0.008520048309178742	0.008757260869565214	0.009000096618357488	0.009249333333333333	0.009497782608695653	0.009732111111111112	0.009953951690821257	0.01016306763285024	0.01033615458937198	0.010490816425120772	0.010602637681159422	0.01066040579710145	0.01066852173913043	0.010633787439613525	0.010561652173913041	0.010456879227053137	0.010356115942028985	0.010318555555555555	0.010412444444444443	0.010705869565217392	0.01126302415458937	0.012097159420289853	0.013215183574879224	0.014598468599033814	0.01623435265700483
P03	S03	3.175	2015	20150731	N2	C0	Calibration	reproductive pre-heading	70	0.008574933566433749	0.008171743555960955	0.007847895121786385	0.007598544424175026	0.007418847623391131	0.007303960879700003	0.007249040353366438	0.007249242204655246	0.007299722593831296	0.007395637681159421	0.007614806763285023	0.007763463768115939	0.007967072463768115	0.008178695652173914	0.0083919806763285	0.008629091787439612	0.00887529468599034	0.009139710144927536	0.009396734299516906	0.009664149758454107	0.009922835748792271	0.01016936714975845	0.01041056038647343	0.010612623188405798	0.010785526570048306	0.010919937198067631	0.010994115942028983	0.011018603864734291	0.010993227053140096	0.010932864734299514	0.010845115942028983	0.010770140096618355	0.010770077294685989	0.010920415458937193	0.011297888888888885	0.011959932367149756	0.01293281642512077	0.014207971014492749	0.015767497584541053	0.017596270531400962
P04	S01	1.025	2015	20150731	N0	C1	Calibration	reproductive pre-heading	70	0.04209957975358	0.041283259503781256	0.04008283644857536	0.03855506388297822	0.036756695101999894	0.03474448340065708	0.0325751820739648	0.030305544416935934	0.027992323724584503	0.02569227329192546	0.023723174603174597	0.021893639751552788	0.020279508626639055	0.01891777501725327	0.017813076604554855	0.016941761214630775	0.01638649275362318	0.016069101449275362	0.015995955831608	0.01615901725327812	0.01646391718426501	0.016884157349896477	0.01736773775017253	0.017848781228433405	0.018283213250517603	0.018622451345755693	0.018860599033816428	0.019003420289855067	0.019070056590752237	0.019081148378191855	0.019064403036576947	0.019067464458247058	0.01917108902691512	0.019453946169772255	0.019995754313319528	0.020856775707384402	0.0220623657694962	0.02360483919944789	0.02547328640441683	0.027650167011732216
P04	S02	0.75	2015	20150731	N0	C1	Calibration	reproductive pre-heading	70	0.020655764366068884	0.020308721529678046	0.020077709063882954	0.019957143880274357	0.019941442890442872	0.020025023005979557	0.020202301138475032	0.020467694199520263	0.020815619100706086	0.02124049275362318	0.021812386473429948	0.022389864734299512	0.023012801932367148	0.02368142028985507	0.02438016425120772	0.025137516908212556	0.025928734299516903	0.026743951690821246	0.027581140096618353	0.028436840579710135	0.029285816425120775	0.030102608695652167	0.030920811594202888	0.03168445410628019	0.03239027053140095	0.03302422222222222	0.03357552657004831	0.03402004830917874	0.03438572946859903	0.03468497584541062	0.034949594202898546	0.035229246376811595	0.03563653140096618	0.03626128502415459	0.03718953623188405	0.0384963381642512	0.04025630917874396	0.04238305314009661	0.04488571014492753	0.04773855072463766
P04	S03	1.075	2015	20150731	N0	C1	Calibration	reproductive pre-heading	70	0.018432894882895092	0.017964447822708698	0.017602075122944635	0.01734165037860706	0.017179047184699384	0.0171101391362261	0.017130799828191132	0.0172369028555985	0.017424321813452277	0.017688930296756382	0.01810784541062802	0.01853803174603174	0.019052093857832984	0.019599456176673566	0.020161153899240853	0.020792670807453416	0.021449322291235334	0.02212822636300897	0.022822478951000688	0.023517692201518284	0.02419203864734299	0.024845614906832295	0.025471572118702546	0.02602837819185645	0.026533521048999302	0.02695549482401656	0.0272767977915804	0.027504819875776385	0.02765206901311248	0.027735845410628013	0.02778586335403727	0.02785526570048309	0.028033849551414768	0.028410641821946157	0.029077024154589362	0.030101485162180804	0.03151117736369909	0.033294512077294676	0.03544202622498275	0.03793609937888198
P05	S01	2.225	2015	20150731	N1	C1	Calibration	reproductive pre-heading	70	0.012023502503293962	0.011694332272558363	0.011445499800682376	0.011272853336036052	0.011172241126988962	0.011139511421911427	0.01117051246917333	0.011261092517144678	0.011407099814195482	0.01160438260869565	0.011893368115942025	0.012203926570048308	0.012543049275362317	0.012908162318840576	0.013270975845410626	0.013677495652173913	0.014088467632850238	0.014516533333333333	0.014938264734299512	0.015362086956521736	0.015764970048309176	0.016162175845410624	0.016525534299516906	0.01684616425120773	0.01713484830917874	0.01736342028985507	0.01752081545893719	0.017616270531400965	0.017652595169082123	0.017643686956521732	0.017603199999999992	0.01757817971014493	0.017632799999999997	0.017840993236714973	0.018273963285024147	0.018991706280193234	0.020012475362318836	0.021325885990338158	0.02291375845410628	0.024772912077294686
P05	S02	2.3	2015	20150731	N1	C1	Calibration	reproductive pre-heading	70	0.01179955377633656	0.011419325968717281	0.0111256831863788	0.010914728939337766	0.010782566737610234	0.010725300091213134	0.010739032510162939	0.010819867504476192	0.010963908584169466	0.011167259259259255	0.01149447342995169	0.011835755233494363	0.012196296296296294	0.012623529790660221	0.013034415458937194	0.01347987117552335	0.013962344605475036	0.014453391304347824	0.014947652173913036	0.015446866344605471	0.015921256038647344	0.016379581320450882	0.016812805152979064	0.01719326247987117	0.017530879227053136	0.017808534621578095	0.017993584541062802	0.018106312399355878	0.018148212560386467	0.018138061191626403	0.018094351046698865	0.018074170692431554	0.018156141706924304	0.0184290112721417	0.01898354267310788	0.019880914653784217	0.021138924315619968	0.022762215780998386	0.024736012882447662	0.027041578099838967
P05	S03	2.1	2015	20150731	N1	C1	Calibration	reproductive pre-heading	70	0.012752825799804213	0.012415858383162733	0.012152634252221172	0.011960043123543243	0.011834974713692123	0.011774318739231788	0.011774964916725781	0.011833802962737738	0.011947722593831303	0.012113613526570045	0.012387053140096613	0.012666555555555556	0.012988371980676325	0.01334342028985507	0.013702463768115939	0.014102768115942025	0.014524714975845409	0.014945830917874391	0.015389251207729467	0.01582059903381643	0.016249009661835748	0.01665575845410628	0.017035995169082125	0.017370787439613525	0.017666318840579707	0.017904120772946855	0.01806044444444444	0.018149599033816417	0.018174241545893713	0.01815284057971014	0.018098386473429946	0.018068454106280187	0.01813658937198067	0.018388072463768113	0.018901294685990336	0.019737599033816423	0.020911270531400964	0.02242391304347826	0.024251908212560378	0.026380946859903377
P06	S01	2.775	2015	20150731	N2	C1	Calibration	reproductive pre-heading	70	0.013014899834465212	0.012664162697206176	0.012391203844464677	0.012193247525421563	0.012067517989257138	0.012011239485152534	0.01202163626228843	0.012095932569845607	0.012231352657004844	0.012425120772946857	0.012712280193236718	0.013067072463768113	0.013459111111111107	0.013893864734299516	0.014310956521739127	0.01479617391304348	0.015287188405797101	0.015785410628019327	0.016287014492753615	0.016790589371980677	0.0172572270531401	0.017707169082125596	0.01812808695652174	0.018482280193236715	0.018787391304347822	0.01901950724637681	0.01916588405797101	0.01922285024154589	0.019208183574879224	0.019133342995169084	0.01901268599033816	0.01891125603864734	0.018921951690821254	0.019143729468599033	0.01968011594202898	0.020592425120772945	0.021945314009661824	0.023663062801932363	0.02573539130434782	0.028146328502415455
P06	S02	2.925	2015	20150731	N2	C1	Calibration	reproductive pre-heading	70	0.009773286105199272	0.009495308672004332	0.009271932772541439	0.009101475355562421	0.008982253369818605	0.008912583764062024	0.008890783487044354	0.008915169487517308	0.008984058714232636	0.009095768115942027	0.009295858293075684	0.009497204508856681	0.009771645732689212	0.010047967793880836	0.010344064412238322	0.010664611916264088	0.011012141706924312	0.011365494363929144	0.011732315619967789	0.012088669887278582	0.012426557165861508	0.012755568438003219	0.013061146537842188	0.013322995169082124	0.013556019323671493	0.013732811594202896	0.013846086956521736	0.013902441223832525	0.013911336553945245	0.013876219001610303	0.013819207729468597	0.013780843800322058	0.013825932367149758	0.014022621578099838	0.014428495974235104	0.015092386473429949	0.016037880837359096	0.017241694041867952	0.018687252818035426	0.02037315942028985
P06	S03	1.925	2015	20150731	N2	C1	Calibration	reproductive pre-heading	70	0.00906472098915589	0.008789967940272295	0.008572385848451032	0.00840940436133925	0.008298453126583578	0.008236961791831355	0.008222360004729569	0.008252077412925234	0.00832354366406541	0.0084341884057971	0.00860496618357488	0.008814077294685991	0.009043927536231882	0.009298657004830917	0.009546096618357484	0.009824995169082126	0.010125840579710143	0.010420091787439613	0.010733338164251203	0.011024512077294683	0.011315917874396137	0.011595985507246375	0.011855637681159416	0.01207047342995169	0.012273275362318838	0.012422772946859898	0.012514357487922704	0.012554574879227048	0.012547859903381638	0.012507207729468594	0.01243974879227053	0.012395193236714973	0.012428855072463768	0.012609434782608692	0.013005681159420288	0.01367124637681159	0.014614497584541062	0.015843033816425114	0.01732685507246376	0.019064850241545885
P07	S01	1.175	2015	20150731	N0	C3	Calibration	reproductive pre-heading	70	0.025861988266162317	0.025600420301115943	0.025421785795524905	0.025322722588200897	0.025299868517955463	0.02534986142360057	0.025469339143947816	0.025654939517809065	0.025903300383996058	0.02621105958132044	0.026622975845410624	0.02706381320450885	0.027542879227053126	0.02806548148148147	0.028577520128824477	0.02917310789049919	0.029785822866344607	0.030425146537842184	0.03108942351046698	0.03176626731078905	0.03242360064412237	0.0331	0.03375011916264089	0.034357281803542666	0.034946956521739125	0.03546815458937197	0.03591444766505636	0.03628930112721415	0.03660141062801931	0.03685156199677938	0.037074016103059576	0.03731676006441223	0.03766097906602254	0.03817826731078905	0.03895056360708534	0.04004070209339773	0.041481004830917864	0.043253410628019316	0.04534723349436392	0.0477580805152979
P07	S02	0.8	2015	20150731	N0	C3	Calibration	reproductive pre-heading	70	0.019894701682375723	0.01962561051991486	0.019425691851626615	0.019292190280733836	0.019222350410459107	0.01921341684402555	0.019262634184655913	0.019367247035573115	0.019524500000000018	0.019731637681159427	0.020041024154589374	0.020341154589371975	0.020701043478260867	0.021083154589371975	0.0214767342995169	0.0219228309178744	0.022392826086956516	0.02287871014492754	0.023385280193236706	0.023895328502415453	0.02440114009661835	0.024906971014492747	0.02539953623188405	0.025852657004830915	0.026280840579710137	0.026658111111111108	0.02696343478260869	0.02720842028985507	0.027395642512077285	0.027539077294685986	0.027655231884057968	0.027791193236714973	0.028005908212560382	0.028370826086956513	0.028945705314009657	0.029774734299516905	0.03089255072463768	0.03227438647342994	0.03390530917874395	0.03578288405797102
P07	S03	0.775	2015	20150731	N0	C3	Calibration	reproductive pre-heading	70	0.021403482098577866	0.021164796919023	0.021001253390088157	0.020909918300057475	0.020887858437214947	0.020932140589844956	0.02103983154623153	0.021207998094658953	0.021433707023411394	0.02171402512077295	0.022065217391304345	0.02247474396135265	0.022927389371980675	0.023393615458937197	0.023889055072463763	0.024442763285024153	0.025014639613526565	0.02561454299516908	0.02623283478260869	0.026861955555555553	0.027490674396135263	0.028120610628019314	0.028741661835748788	0.029329955555555544	0.02989650628019323	0.030409093719806754	0.030854075362318833	0.031232757487922706	0.03155744927536232	0.031838229951690805	0.03210050628019323	0.03238420869565216	0.03275256038647342	0.03326609082125602	0.0339759304347826	0.0349207188405797	0.03613880193236713	0.03758867632850242	0.03926801932367149	0.04117212753623187
P08	S01	3.625	2015	20150731	N1	C3	Calibration	reproductive pre-heading	70	0.008017322049930869	0.007747396709570629	0.007537114962332328	0.007383408668626156	0.007283209688861877	0.007233449883449883	0.00723106111280024	0.007272975237323059	0.007356124117428474	0.007477439613526569	0.007656231884057969	0.007883072463768114	0.008103091787439613	0.008354367149758455	0.008603719806763284	0.008872821256038648	0.009151400966183575	0.009437439613526569	0.009723961352657006	0.010010057971014494	0.010268183574879228	0.010519082125603863	0.010743623188405795	0.010934772946859904	0.011101120772946862	0.01122814492753623	0.011292270531400965	0.011313478260869564	0.011290753623188403	0.01123284057971014	0.011153594202898548	0.011083043478260866	0.011075120772946858	0.011194251207729464	0.011500173913043475	0.012035603864734297	0.01282371014492753	0.013853275362318838	0.015114299516908205	0.016597304347826088
P08	S02	3.425	2015	20150731	N1	C3	Calibration	reproductive pre-heading	70	0.010219257153474664	0.009961514678558159	0.009769636194723125	0.009640515050167298	0.00957104459308808	0.009558118171683392	0.009598629134150868	0.00968947082868821	0.009827536603493135	0.010009719806763281	0.01028781642512077	0.010582898550724638	0.010869342995169076	0.01121664734299517	0.011547043478260868	0.01191622222222222	0.012288657004830913	0.012680695652173907	0.01306995169082125	0.013449787439613522	0.013813536231884055	0.014159420289855068	0.014466357487922705	0.014741082125603858	0.014978270531400967	0.015164057971014491	0.015276734299516908	0.015334560386473428	0.015337246376811591	0.015301565217391306	0.015236164251207726	0.015176724637681157	0.015179082125603862	0.015315468599033818	0.01564482125603865	0.016223497584541068	0.017062908212560384	0.018158202898550725	0.019496067632850243	0.021064917874396134
P08	S03	2.225	2015	20150731	N1	C3	Calibration	reproductive pre-heading	70	0.009084753870927918	0.008783437136132792	0.008541601387340485	0.00835637656385495	0.008224892604979578	0.00814427945001858	0.00811166703827573	0.008124185309054874	0.00817896420165986	0.008273133655394524	0.008444328502415456	0.008615330112721416	0.008819536231884056	0.009051858293075681	0.009273784219001607	0.009533552334943636	0.009801333333333332	0.010079098228663444	0.01037415136876006	0.010675259259259254	0.010964689210950078	0.011249533011272142	0.01151741062801932	0.011751684380032204	0.011965983896940417	0.01214367149758454	0.012255864734299514	0.012322756843800318	0.012338827697262477	0.012317958132045085	0.012272103059581319	0.012243993558776166	0.012295072463768111	0.012498157809983897	0.012926814814814813	0.013634821256038647	0.014627549114331723	0.01592097262479871	0.017494144927536225	0.0193359420289855
P09	S01	4.075	2015	20150731	N2	C3	Calibration	reproductive pre-heading	70	0.008841727002466231	0.008630338704773486	0.008478195702847859	0.008381954021823642	0.008338269686834907	0.008343798723016119	0.008395197155501497	0.008489121009425348	0.008622226309921974	0.008791169082125603	0.009047690821256038	0.009262599033816422	0.00956537198067633	0.009824531400966183	0.010102309178743961	0.010400937198067632	0.01070813526570048	0.01100183574879227	0.011300995169082123	0.011578695652173912	0.01184319806763285	0.012084734299516906	0.012315574879227048	0.012480328502415454	0.012642067632850239	0.01275147826086956	0.012802483091787435	0.012814724637681156	0.012778821256038641	0.012705217391304348	0.012613603864734296	0.012530869565217385	0.012500067632850241	0.012578975845410624	0.012826028985507243	0.013280676328502411	0.013959555555555555	0.014856067632850242	0.01595289855072464	0.01724290821256038
P09	S02	4.1	2015	20150731	N2	C3	Calibration	reproductive pre-heading	70	0.010153955778521106	0.009910724637681164	0.0097363377926421215	0.009626731698253498	0.009577842809364549	0.009585607580824981	0.0096459624674842	0.009754843924191741	0.009908188405797115	0.010101932367149754	0.010384028985507245	0.010638753623188403	0.010947636070853459	0.011258019323671495	0.011574450885668273	0.011912418679549112	0.012248373590982282	0.01258067632850241	0.012916074074074068	0.01323364251207729	0.01352906280193236	0.013801288244766504	0.014050663446054748	0.014256315619967793	0.01443410950080515	0.014563201288244763	0.01463404830917874	0.01466244444444444	0.014646386473429949	0.014596428341384858	0.014522631239935583	0.014462666666666662	0.014461037037037036	0.014574586151368758	0.014858824476650566	0.015357581320450883	0.016078202898550723	0.017021719806763286	0.018169217391304348	0.01951288888888889
P09	S03	4.2749999999999995	2015	20150731	N2	C3	Calibration	reproductive pre-heading	70	0.006827964122833795	0.0065913927232188136	0.0064045654200871344	0.006264752913753004	0.006169225904530267	0.006115255092733352	0.006100111178676392	0.006121064862673554	0.006175386845039025	0.006260347826086955	0.006382560386473428	0.0065544444444444435	0.0067253816425120756	0.00690661835748792	0.0070878357487922684	0.0072943961352657	0.007481072463768116	0.007688135265700481	0.007891690821256039	0.008090927536231881	0.008280212560386472	0.008462454106280192	0.008607855072463763	0.008736019323671499	0.00885325603864734	0.008919835748792269	0.00895225120772947	0.008945468599033815	0.00889911111111111	0.00883494685990338	0.008747729468599032	0.008670743961352657	0.008647314009661835	0.008730695652173914	0.008972386473429952	0.00941941062801932	0.010077855072463766	0.010948695652173912	0.012008888888888888	0.013268714975845409
P10	S01	0.875	2015	20150731	N0	C2	Calibration	reproductive pre-heading	70	0.02219900235352423	0.0219170340641645	0.021717955654651285	0.021598108014368945	0.02155383203270159	0.021581468599033832	0.021677358602749896	0.021837842933234222	0.02205926247987119	0.022337958132045085	0.022712843800322048	0.02310883735909822	0.023548289855072457	0.02402302737520128	0.02451161996779388	0.025054698872785823	0.025618479871175513	0.02621116264090177	0.026802351046698866	0.027420064412238317	0.02803981320450885	0.0286418228663446	0.029243974235104664	0.029805049919484686	0.030343033816425113	0.030820257648953294	0.031229835748792262	0.03155360386473429	0.031823368760064405	0.032041011272141706	0.032239388083735915	0.03245845410628019	0.032784012882447665	0.03330432206119162	0.03408591948470209	0.03518927536231883	0.036653346215780994	0.03844838003220611	0.040558582930756835	0.04297441545893719
P10	S02	1.2	2015	20150731	N0	C2	Calibration	reproductive pre-heading	70	0.02400097949393622	0.023552750380054728	0.02321389155771761	0.02297863632985386	0.02284121799939192	0.02279586986926118	0.022836825242390443	0.022958317421708715	0.023154579710144948	0.023419845410628012	0.023840115942028985	0.02421178743961352	0.024648212560386466	0.025118241545893705	0.025589729468599026	0.026133826086956517	0.02670337198067632	0.027294019323671488	0.027901922705314008	0.02852898550724637	0.029147932367149756	0.029757864734299526	0.030360144927536234	0.03092085990338164	0.031445458937198065	0.03191310144927535	0.032279497584541066	0.03257139130434782	0.032792705314009664	0.032967227053140084	0.033119227053140105	0.033306106280193225	0.033615294685990345	0.03412931400966183	0.0349155845410628	0.03604698550724637	0.03753193236714975	0.039375932367149764	0.041556869565217376	0.04406675362318839
P10	S03	0.6499999999999999	2015	20150731	N0	C2	Calibration	reproductive pre-heading	70	0.025204895493395666	0.024838546299111516	0.02456228046349782	0.024372368805108048	0.024265082142495193	0.02423669129421304	0.024283467078814888	0.024401680314854218	0.02458760182088445	0.024837502415458932	0.02517879710144927	0.025584062801932362	0.026015323671497576	0.026495502415458932	0.02699262801932367	0.02754366666666666	0.02811595652173913	0.028726748792270516	0.029346091787439608	0.02998108212560385	0.0306185458937198	0.03125784541062802	0.031876975845410625	0.03246380193236714	0.03302010628019323	0.03351902898550723	0.03393032850241545	0.03426722705314008	0.034545874396135254	0.03477676328502416	0.03499330917874396	0.035241777777777775	0.03559704830917875	0.036132458937198055	0.03690405314009661	0.037976362318840565	0.039355845410628004	0.04105102415458936	0.04304770048309177	0.045330676328502434
P11	S01	2.225	2015	20150731	N1	C2	Calibration	reproductive pre-heading	70	0.014476727914597599	0.014212818756123109	0.013999299956082538	0.013835323063410123	0.013720039627039646	0.013652601195905544	0.013632159318941925	0.013657865545082935	0.01372887142326274	0.013844328502415458	0.014034444444444445	0.014292415458937195	0.014557149758454097	0.014862685990338154	0.015187236714975842	0.015550367149758453	0.01593712077294686	0.016335710144927535	0.016749710144927533	0.017161961352657	0.017573371980676322	0.017961768115942023	0.01834482125603864	0.018672318840579707	0.018975932367149756	0.019215420289855067	0.019383294685990336	0.01947862801932367	0.019517304347826087	0.019510637681159418	0.019488502415458936	0.019487342995169073	0.019578473429951688	0.019846386473429945	0.020343507246376808	0.021128714975845404	0.02222755555555555	0.02362124637681159	0.025294376811594202	0.027243961352657005
P11	S02	2	2015	20150731	N1	C2	Calibration	reproductive pre-heading	70	0.016621848957805673	0.01617826985574812	0.015805437181176264	0.015500474510996462	0.015260505422114164	0.015082653491436093	0.014964042295868382	0.014901795412317157	0.014893036417688603	0.014934888888888886	0.015070405797101451	0.01523110144927536	0.015426077294685986	0.0156271690821256	0.015861149758454107	0.016131661835748788	0.016419661835748795	0.016741690821256035	0.017080028985507242	0.017420251207729463	0.017773014492753616	0.01811856038647343	0.018450173913043474	0.018744908212560384	0.019020299516908208	0.019241014492753623	0.019391893719806756	0.019474589371980676	0.01949580676328502	0.019473478260869568	0.019435478260869558	0.019438966183574876	0.019556328502415454	0.019878821256038643	0.02048351690821255	0.02142858937198067	0.022748830917874392	0.024419420289855064	0.026435285024154584	0.028769449275362315
P11	S03	1.925	2015	20150731	N1	C2	Calibration	reproductive pre-heading	70	0.016236977433195014	0.015812331137461576	0.01546517901422244	0.015192179284483813	0.01498999016925107	0.014855269889530748	0.014784676666328836	0.014774868720651329	0.014822504273504282	0.014924241545893717	0.01512115942028985	0.015378879227053138	0.01561353623188405	0.01589715942028985	0.01619591304347826	0.016534009661835745	0.016892405797101443	0.01727687922705314	0.017663739130434786	0.018071362318840576	0.018470850241545888	0.01885974879227053	0.019235381642512078	0.019570589371980678	0.019877613526570043	0.020128019323671496	0.020302850241545888	0.020405043478260866	0.020442879227053137	0.02043748792270531	0.020418077294685987	0.020430415458937194	0.020555410628019313	0.020877768115942025	0.02146624154589371	0.022376057971014492	0.023638309178743953	0.025228483091787435	0.027132357487922705	0.029338096618357477
P12	S01	3.05	2015	20150731	N2	C2	Calibration	reproductive pre-heading	70	0.007955350967872829	0.0076792069186851835	0.007460941488463198	0.007297319989189658	0.007185107732846882	0.007121070031417854	0.007101972196885237	0.007124579541231713	0.007185657376439992	0.0072819710144927515	0.007427304347826084	0.0076002318840579725	0.007813855072463767	0.008000260869565214	0.008217217391304345	0.00844063768115942	0.008670173913043476	0.008900202898550723	0.009127256038647344	0.009373304347826083	0.009595169082125599	0.00980278260869565	0.010013323671497583	0.010173864734299513	0.010321932367149757	0.01043063768115942	0.010497913043478259	0.010513236714975846	0.01050068599033816	0.01044936231884058	0.010376463768115941	0.010314125603864733	0.010311178743961348	0.010433043478260868	0.010729565217391305	0.011255314009661834	0.012028454106280192	0.013036512077294686	0.01426709178743961	0.015716859903381633
P12	S02	2.675	2015	20150731	N2	C2	Calibration	reproductive pre-heading	70	0.011331222712070708	0.010959928752407014	0.010670746630181378	0.010459071855680685	0.010320299939191263	0.010249826391000303	0.010243046721394544	0.01029535644066078	0.010402151059085854	0.01055882608695652	0.010819342995169078	0.011060922705314006	0.011352879227053136	0.011666748792270526	0.011969753623188405	0.012318053140096612	0.012661425120772944	0.01301151690821256	0.013366975845410625	0.013713144927536228	0.014038352657004828	0.014353299516908207	0.014643415458937195	0.014886236714975845	0.015100816425120765	0.0152623961352657	0.015360004830917868	0.01540065217391304	0.0153906231884058	0.015337067632850237	0.01526260869565217	0.015203623188405789	0.015225222222222222	0.015394555555555554	0.01577164734299517	0.01641769565217391	0.017346183574879225	0.018553507246376808	0.020026260869565212	0.021749700483091782
P12	S03	3.65	2015	20150731	N2	C2	Calibration	reproductive pre-heading	70	0.008949929563190583	0.008629539880409454	0.00837823097192659	0.008191484240397402	0.00806478108847676	0.007993602918820307	0.007973431134083301	0.007999747136921045	0.008068032329988858	0.008173768115942026	0.008369400966183571	0.008535429951690817	0.008731623188405795	0.008906106280193234	0.009112434782608694	0.009321391304347825	0.009526415458937195	0.009746096618357486	0.009961594202898548	0.010161333333333333	0.010351806763285024	0.010540879227053136	0.010689391304347822	0.010801516908212554	0.010904299516908213	0.010963159420289857	0.01096967149758454	0.010952019323671496	0.010891294685990337	0.010801845410628017	0.01070022222222222	0.010604396135265698	0.010554792270531396	0.01061047342995169	0.010812048309178741	0.011209082125603865	0.01180052173913043	0.012608048309178742	0.01361024154589372	0.01480243478260869
P01	S01	1.425	2015	20150820	N0	C0	Calibration	reproductive post-heading	90	0.014843759940542723	0.014461879598662214	0.014166878205128169	0.013957136473430078	0.01383103511705687	0.01378695484949833	0.013823276384243766	0.013938380434782599	0.014130647714604254	0.014398458937198065	0.01484335265700483	0.015292113526570046	0.015825115942028987	0.016417775362318844	0.017030888888888894	0.017707152173913044	0.01841948067632849	0.019155142512077294	0.01991771980676328	0.020687814009661836	0.021440886473429947	0.022177103864734295	0.022891879227053137	0.023534033816425118	0.024124555555555552	0.02461321256038647	0.024994188405797094	0.025270978260869558	0.02546160144927536	0.02559325845410627	0.025713115942028977	0.02588672463768115	0.026204434782608692	0.02676565217391304	0.02764299033816425	0.028907086956521742	0.030584567632850237	0.03266103864734301	0.03512866666666666	0.03796636714975844
P01	S02	1.2	2015	20150820	N0	C0	Calibration	reproductive post-heading	90	0.020100835264574603	0.019659749828271567	0.019337173901782558	0.019129281037802884	0.019032244789027392	0.019042238708151762	0.019155436347871115	0.019368011260880804	0.019676136999876154	0.020075987117552332	0.020648380032206114	0.02126931400966183	0.021944489533011268	0.022691149758454102	0.023484167471819646	0.024345352657004823	0.02526354267310788	0.026216064412238317	0.02719958132045088	0.028197314009661828	0.02919127214170692	0.03018494685990338	0.031145378421900162	0.03204646054750401	0.03289366827697261	0.03363661191626409	0.0342551304347826	0.03475901449275361	0.03515561352657005	0.035469500805152966	0.03574492753623187	0.0360572882447665	0.03651554911433171	0.03722117230273751	0.038273719806763286	0.039748012882447656	0.041671426731078896	0.044058962962962966	0.046914409017713356	0.050212231884057976
P01	S03	0.725	2015	20150820	N0	C0	Calibration	reproductive post-heading	90	0.013836985923899156	0.013430467168901955	0.013123537673276762	0.012911114613245173	0.012788115165028223	0.012749456504847816	0.012790055808925362	0.012904830253482415	0.013088697014740509	0.013336573268921093	0.013679748792270529	0.014061008051529787	0.014469983896940413	0.014908276972624795	0.015367752012882447	0.015887265700483086	0.016429152979066018	0.01699956843800321	0.017589790660225434	0.01819669243156199	0.018804296296296295	0.019419735909822856	0.020024956521739128	0.020594647342995164	0.02114597745571658	0.02163999677938808	0.02206277616747182	0.022419336553945245	0.022714399355877615	0.022959481481481477	0.02318260869565217	0.023434518518518518	0.023781146537842184	0.024302347826086954	0.025066238325281806	0.026130170692431558	0.027518434782608694	0.029238041867954905	0.03128703381642512	0.03365920772946859
P02	S01	2.4	2015	20150820	N1	C0	Calibration	reproductive post-heading	90	0.007665537296037428	0.007372485118745991	0.007140807557177092	0.006968171413128047	0.0068522434883956825	0.006790690584777539	0.006781179504070804	0.006821377048072693	0.0069089500185804615	0.007041565217391302	0.007246082125603863	0.007476043478260867	0.0077691545893719795	0.008058734299516907	0.008368289855072462	0.008715734299516905	0.0090819806763285	0.00945634299516908	0.009860280193236712	0.010258748792270527	0.010662371980676329	0.011063391304347824	0.011461826086956518	0.011819318840579707	0.012159855072463765	0.012445536231884055	0.012668463768115939	0.012833028985507243	0.012950444444444443	0.01303366183574879	0.013102314009661834	0.013208270531400964	0.013412072463768115	0.013790864734299515	0.014402758454106279	0.015293222222222217	0.016502338164251198	0.017998057971014496	0.01976171497584541	0.02179735265700483
P02	S02	1.8	2015	20150820	N1	C0	Calibration	reproductive post-heading	90	0.008449554812337575	0.008111598662207361	0.007840037904124825	0.007632843552582819	0.007487986622073601	0.0074034381270902975	0.007377169082125598	0.007407150501672236	0.0074913534002229755	0.0076277487922705315	0.007851082125603865	0.008106628019323672	0.008427961352657002	0.008758463768115938	0.009116985507246371	0.009518396135265695	0.009941516908212558	0.01039093719806763	0.01086333333333333	0.01134038647342995	0.011832415458937196	0.012321671497584539	0.012805893719806762	0.013253352657004829	0.013673942028985503	0.014036589371980674	0.014322966183574877	0.014550859903381638	0.01471659903381642	0.014843613526570043	0.01495581642512077	0.01510914009661835	0.015376338164251208	0.01584097584541063	0.01656539130434782	0.01761595169082125	0.019012338164251207	0.020753980676328505	0.02283166183574879	0.025225806763285025
P02	S03	2.75	2015	20150820	N1	C0	Calibration	reproductive post-heading	90	0.006251344197831297	0.005936957319009498	0.0056838773554947104	0.005490346461268326	0.005354606790311161	0.0052749004966048405	0.005249469734130601	0.005276556656869696	0.005354403418803426	0.005481252173913042	0.005704641545893721	0.005978658937198068	0.006260834782608696	0.006591257971014492	0.006945101449275361	0.00731367729468599	0.007698689855072462	0.008092189371980677	0.008482995169082125	0.008872255072463768	0.009251822222222221	0.009607667632850243	0.009940150724637678	0.010234987439613524	0.010485882125603863	0.010677824154589366	0.010805105314009657	0.010873341062801932	0.010897167149758453	0.010892993236714972	0.01088463381642512	0.010908409661835747	0.011000977777777777	0.011223860869565217	0.011604235748792269	0.012189209661835749	0.012985128502415457	0.013995953623188407	0.01520429758454106	0.016604676328502408
P03	S01	2.95	2015	20150820	N2	C0	Calibration	reproductive post-heading	90	0.008580110987241586	0.008237702960485573	0.007973147033320912	0.007782836120401455	0.007663163136380544	0.007610520995912303	0.0076213026136504325	0.0076919009042487226	0.007818708782360963	0.007998119162640899	0.008279014492753624	0.00856413526570048	0.008884257648953302	0.009246331723027374	0.009611394524959741	0.01001238647342995	0.010436096618357487	0.010883233494363924	0.011332186795491143	0.011797198067632847	0.01225597423510467	0.012719156199677936	0.013165043478260868	0.013569178743961349	0.013950028985507243	0.014279342995169078	0.014536328502415456	0.014727671497584537	0.014867420289855068	0.014959085346215779	0.015035458937198065	0.015154273752012878	0.015374962962962962	0.015788431561996774	0.01645967149758454	0.01744580998389694	0.01877399033816425	0.020438409017713356	0.02241866022544283	0.02472152012882447
P03	S02	2.35	2015	20150820	N2	C0	Calibration	reproductive post-heading	90	0.010139209587514117	0.009737940542549244	0.009416134522482302	0.009171782980304882	0.009002877369007834	0.008907409141583052	0.008883369751021924	0.00892875065031586	0.009041543292456346	0.00921973913043478	0.009486454106280191	0.009868135265700483	0.010249410628019323	0.010706985507246376	0.01116276328502415	0.011696483091787438	0.012236579710144923	0.01282415458937198	0.013431787439613525	0.01406668599033816	0.014699352657004828	0.015355661835748787	0.015982647342995166	0.016560541062801932	0.017099961352657005	0.017565478260869568	0.017940086956521734	0.018231429951690824	0.018452734299516903	0.01862409661835748	0.018795391304347826	0.019018492753623183	0.0193816038647343	0.019990077294685982	0.02090805797101449	0.02219462801932367	0.023885700483091785	0.025977082125603866	0.028455603864734298	0.03131339130434782
P03	S03	1.575	2015	20150820	N2	C0	Calibration	reproductive post-heading	90	0.007540900014639296	0.007205617648052436	0.006940999898652035	0.006743496886366578	0.00660955873112397	0.006535635552852942	0.006518177471481817	0.006553634606938949	0.00663845707915274	0.00676909500805153	0.006968586151368759	0.007215123993558775	0.007439806763285023	0.007724818035426728	0.00801790660225443	0.008332624798711755	0.008661281803542673	0.009014872785829305	0.009371684380032204	0.009746763285024154	0.010120296296296294	0.010490035426731074	0.010851085346215776	0.011182099838969402	0.011494286634460544	0.011762653784218998	0.011981140096618352	0.012145809983896938	0.012267078904991948	0.012357636070853464	0.012439587761674717	0.012545900161030592	0.012743194847020932	0.013096399355877615	0.013655645732689207	0.01446597101449275	0.015552225442834137	0.016903001610305956	0.018507388083735907	0.020367632850241547
P04	S01	1.1	2015	20150820	N0	C1	Calibration	reproductive post-heading	90	0.01589582219069197	0.015439884328232161	0.01509158224384307	0.014847366395279588	0.01470368724029595	0.014656995236647416	0.014703740842088659	0.014840374514374496	0.015063346711259775	0.015369107890499193	0.015823813204508857	0.016324399355877615	0.016916721417069236	0.017528360708534616	0.018166164251207727	0.01889110466988728	0.019631439613526563	0.020418363929146532	0.02123072463768115	0.02205506602254428	0.02286213848631239	0.02367308856682769	0.024462962962962957	0.025183832528180346	0.025860264090177127	0.026435729468599033	0.02690064412238325	0.027258144927536233	0.02752710466988727	0.027730318840579707	0.027920354267310783	0.028165146537842183	0.028572051529790653	0.029256489533011264	0.030300946859903373	0.031777236714975836	0.03374421900161031	0.03616139130434783	0.03901440257648954	0.04230924959742351
P04	S02	1.5	2015	20150820	N0	C1	Calibration	reproductive post-heading	90	0.018524519239215085	0.018125291623030757	0.017843345742823973	0.01767393637602342	0.01761231830005742	0.01765374629235501	0.017793475130344686	0.01802675959145523	0.018348854453115356	0.018755014492753623	0.01931192270531401	0.0199122962962963	0.02053685024154589	0.021235793880837354	0.021960476650563596	0.022761571658615132	0.02360834782608695	0.02449556199677938	0.025399987117552328	0.026343645732689207	0.02729420289855072	0.028238344605475037	0.029192309178743946	0.03008245410628019	0.030928495974235096	0.03169223188405796	0.03235907890499194	0.03291434460547503	0.033392154589371975	0.033803381642512065	0.03419474396135265	0.03464194524959741	0.0352378808373591	0.036080779388083725	0.03724761996779386	0.03880015458937197	0.040779091787439596	0.04316579066022544	0.0459514460547504	0.049126486312399346
P04	S03	1.025	2015	20150820	N0	C1	Calibration	reproductive post-heading	90	0.0120374627208542	0.011659959145524368	0.011368171368084374	0.011158411112237327	0.01102699010168577	0.01097022006013311	0.010984412711282272	0.011065879778836291	0.011210932986498216	0.011415884057971013	0.011745487922705314	0.012057513687600642	0.012427561996779385	0.012843355877616747	0.013267400966183571	0.013742653784218998	0.01424150724637681	0.01477101449275362	0.015307697262479871	0.015882537842190014	0.016439246376811593	0.017002679549114327	0.017559600644122382	0.018077165861513686	0.018548328502415452	0.01897209017713365	0.01931176811594202	0.019567272141706924	0.019761958132045076	0.019901204508856674	0.020021706924315624	0.0201860611916264	0.02047795169082125	0.021003008051529787	0.021835594202898545	0.02303689533011272	0.02466042512077294	0.026679961352657003	0.029083665056360706	0.031876347826086955
P05	S01	3.45	2015	20150820	N1	C1	Calibration	reproductive post-heading	90	0.012471617766291885	0.012031478497348065	0.011699186767338894	0.011469633289416036	0.011337708776730534	0.011298303942434381	0.011346309499679052	0.011476616161616148	0.011684114641397266	0.011963695652173914	0.012386888888888888	0.012818434782608695	0.013292666666666664	0.013799140096618354	0.014335463768115937	0.01491691304347826	0.015518869565217388	0.016149024154589367	0.016797439613526567	0.01745796618357488	0.018110130434782604	0.01876822222222222	0.019408908212560385	0.01998785990338164	0.02053366183574879	0.021003043478260864	0.021379845410628012	0.02167330434782608	0.021902038647342987	0.022080806763285016	0.022257207729468598	0.022488048309178738	0.02286460869565217	0.023478231884057968	0.024405367149758453	0.025706922705314005	0.02741572946859903	0.029520115942028975	0.03200813526570047	0.034874410628019326
P05	S02	2.15	2015	20150820	N1	C1	Calibration	reproductive post-heading	90	0.009430528788442022	0.009024626735583264	0.00870363893111715	0.008463731720775355	0.008301071450288867	0.00821182446538968	0.008192157111809277	0.008238235735279206	0.008346226681531038	0.008512296296296296	0.008798460547504026	0.009066170692431558	0.009404669887278581	0.00976795491143317	0.010133120772946856	0.010553700483091786	0.010984579710144925	0.011442666666666663	0.011919993558776168	0.012418750402576487	0.012915871175523345	0.013412985507246376	0.01390747181964573	0.01434790982286634	0.014769977455716581	0.015124450885668272	0.015411149758454102	0.01562557809983896	0.015782260869565214	0.01589428019323671	0.01600267954911433	0.016159233494363923	0.01643622544283414	0.016923201288244764	0.017688972624798707	0.0187956843800322	0.02025896296296296	0.022093378421900157	0.02428439291465378	0.02682079871175522
P05	S03	2.625	2015	20150820	N1	C1	Calibration	reproductive post-heading	90	0.010777295665687137	0.010416045539002066	0.010138102141819502	0.009940444714705702	0.009820052498226426	0.009773904732948214	0.009798980659437172	0.009892259518259507	0.010050720549981431	0.010271342995169082	0.010613135265700483	0.010969599033816425	0.011380869565217392	0.011829560386473426	0.012288917874396132	0.01281083091787439	0.013357816425120768	0.013932062801932366	0.014528942028985501	0.015141516908212554	0.01576189371980676	0.016382526570048305	0.01699261352657004	0.017551816425120773	0.018086106280193234	0.018547154589371978	0.018923328502415453	0.019216830917874392	0.01944828019323671	0.01963449758454106	0.019810777777777774	0.02004055072463768	0.020408101449275358	0.021004816425120768	0.021905801932367144	0.023163768115942028	0.024813956521739122	0.026841985507246376	0.02923898067632849	0.03198897584541061
P06	S01	3.05	2015	20150820	N2	C1	Calibration	reproductive post-heading	90	0.010211771055032074	0.009886571399614881	0.009643351575960243	0.009478626228843715	0.009388910003040445	0.009370717543326242	0.009420563494476529	0.009534962501266836	0.0097104292084727	0.009943478260869564	0.01025537198067633	0.010649613526570047	0.011062381642512078	0.011494289855072464	0.011942676328502414	0.012437376811594202	0.012945144927536227	0.013462884057971011	0.013996033816425118	0.01453233333333333	0.0150545845410628	0.015569067632850243	0.01605175845410628	0.016482550724637675	0.0168703574879227	0.017187512077294683	0.01743138647342995	0.017591985507246367	0.01768895652173913	0.017741328502415457	0.01778303381642512	0.017877265700483088	0.018115768115942028	0.018591207729468595	0.01937625120772947	0.020533898550724638	0.02209788888888889	0.02404313526570048	0.02635900483091787	0.029034415458937198
P06	S02	1.8250000000000002	2015	20150820	N2	C1	Calibration	reproductive post-heading	90	0.01072884206614659	0.010342024897807514	0.010036746191007018	0.009810424191750421	0.009660477146042382	0.00958432329988852	0.009579380899293936	0.009643068190263839	0.00977280341880343	0.009966004830917875	0.010302772946859901	0.010611975845410628	0.010996294685990332	0.011441642512077292	0.01187023188405797	0.01239210144927536	0.012943246376811593	0.013508309178743957	0.0141259806763285	0.014766260869565211	0.015394454106280193	0.016046009661835746	0.016681082125603857	0.01727013526570048	0.017830381642512074	0.018323922705314005	0.018724584541062794	0.019046396135265698	0.019293603864734298	0.019488415458937203	0.019669473429951685	0.019900748792270523	0.020278594202898546	0.020910748792270527	0.021871888888888885	0.02323941062801932	0.0250509420289855	0.02728084541062802	0.02991884541062801	0.03295991787439612
P06	S03	2.525	2015	20150820	N2	C1	Calibration	reproductive post-heading	90	0.010020985682916303	0.009618686098442625	0.009298885145772061	0.009058651302321022	0.008895053045505247	0.00880515885274146	0.008786037201445891	0.008834756569034822	0.008948385432924573	0.0091239922705314	0.009424189371980675	0.009734407729468597	0.010097236714975845	0.010501526570048304	0.010918658937198069	0.01139863574879227	0.011901379710144924	0.012430929468599031	0.012977433816425119	0.013547953623188403	0.014116297584541061	0.014682492753623187	0.015247227053140093	0.015759466666666666	0.016238910144927537	0.016658643478260866	0.016991899516908205	0.017251184541062798	0.017445306280193234	0.017591342995169075	0.017723428019323667	0.01790312657004831	0.01820756328502416	0.018729893719806764	0.019544684057971017	0.020716320772946856	0.02227666473429951	0.024216490821256032	0.026526828985507237	0.029205113043478254
P07	S01	1.625	2015	20150820	N0	C3	Calibration	reproductive post-heading	90	0.012627624877538067	0.012292955102868146	0.012026610722610687	0.011827948684166204	0.011696325934934653	0.01163109942231681	0.011631626093713043	0.011697262896523756	0.0118273667781494	0.012021294685990334	0.012332618357487921	0.012667429951690816	0.013123217391304346	0.013586212560386472	0.01408052173913043	0.014649855072463767	0.01524964251207729	0.01588012560386473	0.016548966183574876	0.017241429951690812	0.017945951690821253	0.018650521739130423	0.0193523961352657	0.019988811594202894	0.020602222222222223	0.021128260869565207	0.02157022222222222	0.021919314009661826	0.022195884057971012	0.02242139130434782	0.022641024154589375	0.022914879227053132	0.02335939130434782	0.024077381642512073	0.02515047342995169	0.026658502415458932	0.02868281159420289	0.03113367149758453	0.03401286956521739	0.037319777777777764
P07	S02	1.225	2015	20150820	N0	C3	Calibration	reproductive post-heading	90	0.012556562278301538	0.012263189531885188	0.012023220949742655	0.0118351932930195	0.011697643322860737	0.011609107800412145	0.011568123486819137	0.011573227143227139	0.011622955530781624	0.011715845410628015	0.011891600644122379	0.012075169082125603	0.012315632850241542	0.01255302415458937	0.012837017713365536	0.013157249597423506	0.013504991948470206	0.013865004830917873	0.01425681803542673	0.014660863123993558	0.015066074074074072	0.0154908921095008	0.0158970692431562	0.016273990338164252	0.01663440901771337	0.016942492753623185	0.017197803542673102	0.017386847020933974	0.01752486312399355	0.01762247342995168	0.017702937198067623	0.01782266022544283	0.01805840901771336	0.0184895845410628	0.019188334943639293	0.02021741062801932	0.02161788727858292	0.023365120772946855	0.025462041867954907	0.027899555555555552
P07	S03	1.05	2015	20150820	N0	C3	Calibration	reproductive post-heading	90	0.014034967650706954	0.013645188010057579	0.013336710111144854	0.0131071261202567	0.012954028203680397	0.01287500852770418	0.012867659258615776	0.01292957256270299	0.013058340606253665	0.013251555555555553	0.013561523809523808	0.013906912353347133	0.014297170462387852	0.014734219461697725	0.015195955831608004	0.01572097722567287	0.01628549344375431	0.01687750724637681	0.017494760524499643	0.01814125879917184	0.018788761904761895	0.019446597653554172	0.02009747688060731	0.020698973084886132	0.02126666666666667	0.021766997929606624	0.022176552104899928	0.022501261559696336	0.022755285024154588	0.022960441683919943	0.023154719116632153	0.0234095541752933	0.023825352657004827	0.024491558316080055	0.025495017253278112	0.026908483091787436	0.0287655928226363	0.031045073844030352	0.03374253140096617	0.03684456866804692
P08	S01	3.25	2015	20150820	N1	C3	Calibration	reproductive post-heading	90	0.008427131921219053	0.008048707543664074	0.007758562616127796	0.007551756596061073	0.0074233489409141745	0.00736839910813824	0.007381966555183942	0.007459110739502037	0.007594891118543303	0.0077843671497584525	0.008066386473429952	0.008356579710144927	0.008690521739130435	0.009038908212560383	0.009387613526570044	0.00977304347826087	0.010162985507246376	0.010574173913043477	0.010997526570048306	0.011422531400966182	0.011842038647342991	0.012248637681159415	0.012646859903381642	0.01299256038647343	0.013318425120772944	0.013588657004830917	0.013790241545893717	0.013936850241545895	0.014029333333333335	0.014083613526570043	0.014118347826086956	0.014204463768115936	0.014406434782608692	0.014811285024154585	0.01549299516908212	0.01651992270531401	0.01789085024154589	0.019624280193236712	0.021706193236714976	0.024115236714975844
P08	S02	2.675	2015	20150820	N1	C3	Calibration	reproductive post-heading	90	0.011723815293402414	0.011363019627715286	0.01108868396337958	0.01089845153879948	0.010789965592378648	0.010760869362521542	0.010808806087632164	0.010931419006114646	0.011126351356373111	0.01139124637681159	0.011792357487922702	0.012234154589371979	0.012742642512077289	0.01326442028985507	0.013840560386473423	0.01445785990338164	0.015117768115942025	0.01579297101449275	0.0165007536231884	0.017207072463768104	0.017922217391304344	0.018629599033816422	0.01931364251207729	0.019932207729468594	0.020505111111111113	0.02099406280193236	0.02137737198067633	0.0216729806763285	0.021890304347826083	0.022070787439613524	0.02223501932367149	0.02247444927536231	0.022878763285024147	0.023546985507246376	0.024559893719806755	0.02597524154589372	0.027827985507246373	0.030098198067632843	0.032767932367149755	0.03582668115942028
P08	S03	2.15	2015	20150820	N1	C3	Calibration	reproductive post-heading	90	0.01102917854126565	0.010693015911624614	0.010430352488091585	0.010238893753589525	0.010116345191040856	0.010060412283368805	0.010068800513496155	0.01013921536434579	0.010269362318840592	0.01045694685990338	0.010731072463768114	0.011065900161030593	0.011468302737520126	0.01188385185185185	0.012306132045088564	0.012797365539452491	0.013285990338164246	0.013797262479871175	0.014322847020933973	0.014858370370370367	0.015362157809983892	0.015890769726247977	0.016349127214170683	0.016769056360708533	0.01716340740740741	0.01746961030595813	0.017692180354267305	0.01784385829307568	0.017923942028985503	0.017953365539452492	0.01795548470209339	0.017986061191626407	0.018129874396135257	0.0184796650563607	0.019121545893719803	0.020127510466988723	0.021504425120772944	0.023277378421900155	0.025422962962962967	0.02793642512077294
P09	S01	4.35	2015	20150820	N2	C3	Calibration	reproductive post-heading	90	0.010739652646870185	0.010425807168676735	0.010199184588358473	0.010056309347657251	0.009993705888314587	0.010007898652072578	0.010095412080672939	0.010252770615857557	0.010476498699368281	0.010763120772946857	0.011199207729468598	0.01159952657004831	0.012099285024154588	0.01260540096618357	0.013120888888888885	0.013683294685990338	0.014277362318840579	0.014899507246376812	0.015531217391304341	0.016160801932367144	0.016789487922705303	0.017417169082125598	0.018001285024154587	0.018546009661835745	0.019029449275362317	0.01944685024154589	0.019761410628019317	0.0199987922705314	0.020167545893719805	0.020304019323671492	0.02042131400966183	0.02061930434782608	0.020957082125603863	0.02152304347826087	0.022411362318840573	0.023667719806763268	0.025306183574879224	0.02734767149758453	0.029783584541062794	0.032591439613526556
P09	S02	3.625	2015	20150820	N2	C3	Calibration	reproductive post-heading	90	0.012916300361474495	0.012425076585250503	0.012033219891219837	0.011738010945576353	0.011536730414513054	0.011426658964224179	0.01140507726090334	0.011469265970744226	0.011616505759940554	0.011844077294685989	0.012195826086956517	0.012602280193236708	0.013130019323671494	0.013674743961352652	0.014247536231884059	0.014892985507246376	0.015583942028985507	0.01631869565217391	0.017095845410628016	0.01787334299516908	0.01867736231884058	0.019508454106280188	0.02030538164251207	0.021054492753623186	0.02177857971014492	0.02239380676328502	0.022881207729468597	0.023270811594202894	0.0235571690821256	0.023777594202898544	0.023964260869565202	0.024217507246376814	0.02464933333333333	0.025379855072463764	0.02653107246376811	0.02818884057971014	0.03034765217391304	0.033071623188405785	0.0363451690821256	0.04013900483091787
P09	S03	4.6	2015	20150820	N2	C3	Calibration	reproductive post-heading	90	0.008834652860826894	0.008566662477619003	0.008358947535556202	0.008209326013760891	0.008115615891355035	0.008075635147461234	0.008087201761201755	0.008148133711698922	0.008256248978075075	0.008409365539452493	0.008621719806763283	0.008879658615136874	0.009206640901771333	0.00953223188405797	0.009857674718196456	0.01024252495974235	0.010621552334943635	0.011008605475040257	0.011422615136876004	0.011828367149758453	0.012225037037037033	0.012628521739130432	0.013012830917874392	0.013345217391304344	0.013660051529790659	0.013926595813204507	0.014108785829307564	0.014257095008051526	0.01434920450885668	0.014408392914653782	0.01446123671497584	0.014562563607085343	0.014758563607085344	0.015132689210950073	0.015741011272141704	0.016626144927536227	0.01779719806763285	0.019266847020933977	0.02101574879227053	0.02304243478260869
P10	S01	1.2	2015	20150820	N0	C2	Calibration	reproductive post-heading	90	0.0204503780052478	0.01995260281747238	0.01956493550893545	0.019284746776573033	0.019109407317320373	0.019036287828113917	0.01906275900588943	0.019186191547582842	0.01940395615013009	0.019713423510466992	0.02020811594202898	0.020720296296296296	0.021324347826086953	0.021989230273752006	0.02269280515297906	0.023494904991948465	0.024348811594202897	0.025257990338164244	0.026212515297906594	0.027203929146537843	0.02820437359098228	0.02921990982286634	0.03023028663446054	0.031172528180354257	0.032066074074074066	0.032855780998389685	0.03352205475040256	0.0340729533011272	0.03453163929146538	0.034933326892109484	0.03533415136876007	0.0358202190016103	0.03651502737520127	0.0375258035426731	0.03894691787439613	0.040844257648953296	0.043279484702093377	0.046219561996779374	0.04965843478260869	0.053572579710144924
P10	S02	0.825	2015	20150820	N0	C2	Calibration	reproductive post-heading	90	0.01566505533596853	0.015316343974865716	0.015030799736495353	0.014806693118475876	0.014642294618425079	0.01453587473396169	0.014485703962703956	0.014490052802270188	0.014547191750278719	0.014655391304347823	0.014811043478260864	0.015062028985507245	0.01534511111111111	0.01564949758454106	0.01596563285024154	0.016354782608695648	0.01675376811594203	0.017184193236714974	0.017658357487922702	0.018129971014492752	0.018612454106280187	0.019122338164251206	0.01961541062801932	0.020079420289855068	0.020536280193236712	0.02092934299516908	0.021264009661835746	0.021536676328502414	0.02176786473429951	0.02196741062801932	0.022180647342995165	0.022452541062801923	0.022852695652173904	0.023444009661835744	0.024283246376811587	0.025410985507246377	0.026847700483091784	0.028599391304347813	0.030663120772946844	0.03301428985507245
P10	S03	0.925	2015	20150820	N0	C2	Calibration	reproductive post-heading	90	0.014911528548746143	0.014473778472735002	0.01412118961232	0.013850167832168013	0.013657118996945113	0.013538448971318534	0.01349056361995492	0.013509868807520973	0.013592770398683457	0.01373567425810904	0.013974478951000692	0.014244734299516905	0.014553866114561761	0.014899768115942026	0.01525377225672877	0.015676833678398894	0.016120483091787433	0.016594931677018636	0.017103906142167006	0.01762490821256038	0.018157902001380257	0.018710592132505175	0.019260579710144925	0.019779260179434086	0.02029586473429951	0.020750697032436156	0.021136596273291924	0.02146309178743961	0.021733565217391303	0.021967006211180123	0.02219055072463767	0.022460466528640435	0.022846948240165626	0.02343235610766045	0.02428623878536921	0.025468452726017936	0.02699641407867494	0.028887850931677016	0.031132924775707376	0.03372192960662525
P11	S01	2.425	2015	20150820	N1	C2	Calibration	reproductive post-heading	90	0.01405394750177379	0.013631486774095475	0.013317267659876317	0.013107445018749487	0.012998173710347635	0.012985608594304254	0.013065904530252347	0.013235216377825057	0.013489698996655537	0.013825507246376807	0.014324689210950078	0.01482633816425121	0.015454054750402575	0.016071355877616742	0.01672435426731079	0.017462647342995165	0.018227658615136876	0.019007291465378422	0.01982385829307568	0.020649945249597422	0.021464096618357485	0.022287169082125594	0.023090724637681158	0.023814370370370354	0.02449580032206118	0.025095639291465372	0.02557471819645732	0.02595310789049919	0.026255903381642506	0.026504012882447657	0.026752979066022538	0.027077185185185183	0.027574840579710137	0.02835123349436392	0.02947682447665056	0.03102063768115941	0.03302270531400966	0.035459845410628014	0.038331909822866335	0.04161266344605475
P11	S02	2.35	2015	20150820	N1	C2	Calibration	reproductive post-heading	90	0.015124629550803704	0.014591097913358785	0.014175338986295456	0.013872710921928506	0.013678571872571897	0.013588279990540865	0.013597193428149941	0.013700670337713803	0.013894068871547151	0.014172747181964571	0.014628399355877612	0.015073371980676323	0.01560758776167472	0.016189809983896936	0.016792302737520123	0.017476946859903378	0.018199458937198064	0.018938602254428335	0.01970587439613526	0.02050094041867954	0.021287710144927533	0.022066769726247982	0.022835954911433164	0.023532109500805146	0.024185397745571654	0.024759368760064408	0.025212128824476647	0.02555207085346215	0.02581089855072463	0.025993880837359092	0.026161043478260867	0.026390879227053136	0.02679646376811594	0.02749577455716586	0.028588534621578093	0.030152122383252815	0.03222644766505636	0.03479527214170691	0.03784437359098228	0.04135033172302737
P11	S03	1.325	2015	20150820	N1	C2	Calibration	reproductive post-heading	90	0.01106549106449121	0.010742652477956829	0.01047893832978612	0.010272243623526366	0.010120463362724258	0.010021492550927326	0.009973226191682711	0.009973559288537544	0.010020386845039026	0.010111603864734295	0.010259241545893716	0.010450864734299514	0.010686990338164247	0.010941043478260868	0.011199024154589373	0.011517893719806762	0.011845396135265697	0.012199743961352653	0.012569917874396132	0.012966198067632845	0.01335486956521739	0.01376342512077294	0.014176748792270528	0.014562396135265694	0.014933067632850234	0.015273246376811586	0.015554999999999996	0.015784270531400964	0.015969879227053136	0.016122067632850234	0.016264086956521737	0.016441434782608694	0.016713961352657	0.01715706763285024	0.01783328985507246	0.018789642512077296	0.020056922705314006	0.02162463285024154	0.02348809178743961	0.025636231884057965
P12	S01	4.55	2015	20150820	N2	C2	Calibration	reproductive post-heading	90	0.012192101888449849	0.01190542204655248	0.011708511638120311	0.011597090909090958	0.011566880105401838	0.011613599472990791	0.011732969257795333	0.011920709705753164	0.012172541062801951	0.012484183574879225	0.012901613526570046	0.013338521739130433	0.013822454106280191	0.014342685990338161	0.014862618357487919	0.01543612560386473	0.016020714975845406	0.016608260869565215	0.017212985507246373	0.01780650241545893	0.018386772946859902	0.018969826086956517	0.01952591304347826	0.02002146859903381	0.02049014492753623	0.02088269565217391	0.021193198067632844	0.02143638647342995	0.02161792270531401	0.021762415458937194	0.02190260869565216	0.022096570048309172	0.022411420289855065	0.022918463768115935	0.023679149758454095	0.02475331400966183	0.026129951690821246	0.027861111111111107	0.029945961352657004	0.032357642512077296
P12	S02	4.075	2015	20150820	N2	C2	Calibration	reproductive post-heading	90	0.0104869123115212	0.010062722700809662	0.00972878296904379	0.009481177482742856	0.009315990608425416	0.009229306712611057	0.009217210161818855	0.009275785322567922	0.009401116561377442	0.009589288244766505	0.009900354267310786	0.010229140096618355	0.01058570692431562	0.011001011272141707	0.011416302737520128	0.01188736231884058	0.012367239935587762	0.012876682769726248	0.013393822866344602	0.013933513687600641	0.01446276972624798	0.01499025442834138	0.01550020611916264	0.01596358776167472	0.01639015780998389	0.016752373590982278	0.017037958132045086	0.017244966183574875	0.017392193236714967	0.01750124959742351	0.017594466988727853	0.017730647342995166	0.01800036070853462	0.018476090177133652	0.019236257648953297	0.02033240579710145	0.021815632850241545	0.023643381642512076	0.02581697262479871	0.028320876006441217
P12	S03	3.825	2015	20150820	N2	C2	Calibration	reproductive post-heading	90	0.008786451200973103	0.008430581466842344	0.008149328806459206	0.007939584034323299	0.0077982379649336395	0.007722181412790107	0.007708305192392148	0.007753500118239243	0.007854657004830928	0.008008666666666666	0.008254154589371978	0.008514386473429949	0.0088376038647343	0.009181797101449276	0.009511362318840581	0.00991711111111111	0.010333004830917873	0.010763594202898552	0.011229652173913043	0.011702135265700478	0.012185652173913042	0.012672492753623183	0.013146241545893719	0.013582695652173911	0.013991971014492753	0.01434814492753623	0.014623594202898547	0.014840048309178738	0.014985458937198064	0.015087797101449271	0.015179893719806761	0.015310367149758452	0.015554840579710143	0.01600618357487922	0.016743835748792266	0.017831478260869563	0.01928692753623188	0.021128028985507242	0.02335083091787439	0.025938077294685984
P01	S01	1.7625	2016	20160816	N0	C0	Calibration	reproductive pre-heading	81	0.014579111972568665	0.014205090402351269	0.01391905487990267	0.013718549744941168	0.013601119337184567	0.013564307996351482	0.013605660062160057	0.013722719874328557	0.013913031772575269	0.014174140096618352	0.014579855072463763	0.015007207729468593	0.015514512077294684	0.01603234299516908	0.016597173913043474	0.017223125603864735	0.017876671497584536	0.018565101449275364	0.01927820772946859	0.020003130434782607	0.020711004830917874	0.02141376328502415	0.022087444444444437	0.02269859903381642	0.023260198067632843	0.02372543961352657	0.02408966666666666	0.024356048309178733	0.02452653140096617	0.024633502415458926	0.024721763285024147	0.024865120772946853	0.025173323671497584	0.025766270531400962	0.026736483091787437	0.028160512077294676	0.030060299516908216	0.03243559420289854	0.03526576811594202	0.038529130434782594
P01	S02	1.2874999999999999	2016	20160816	N0	C0	Calibration	reproductive pre-heading	81	0.019053055707577694	0.01849666132900916	0.018033748082834974	0.017663838789230345	0.017386456268369356	0.017201123340427678	0.017107362825580213	0.01710469754400189	0.01719265031586772	0.01737074396135265	0.017747782608695653	0.018169425120772947	0.018658009661835746	0.019218280193236712	0.019827797101449274	0.02053001449275362	0.021300879227053135	0.022124289855072466	0.022981879227053144	0.023876227053140096	0.024766294685990342	0.025653246376811593	0.026523700483091783	0.02732235265700482	0.028064570048309173	0.028691874396135263	0.029191714975845405	0.029549951690821245	0.029791560386473424	0.029942391304347823	0.030061347826086948	0.03026188888888889	0.030699028985507238	0.031519038647342984	0.03284275362318839	0.03475178260869565	0.037338265700483084	0.040520178743961355	0.04427908212560386	0.048603995169082134
P01	S03	1.5875	2016	20160816	N0	C0	Calibration	reproductive pre-heading	81	0.021862887317996266	0.02130050133441438	0.02085555099489876	0.02052544238370346	0.020307581585081617	0.020199374683287735	0.02019822776257557	0.020301546907199066	0.02050673820141214	0.02081120772946859	0.021325826086956517	0.021869922705314005	0.022500816425120765	0.023182599033816427	0.0239119806763285	0.02474809178743961	0.025642468599033817	0.026604584541062792	0.0276107729468599	0.028652294685990332	0.029693589371980664	0.030760067632850233	0.031808299516908216	0.032791550724637686	0.03373004347826086	0.03454902415458936	0.03522799999999999	0.035761574879227064	0.03616873429951689	0.03646533333333332	0.036725135265700475	0.03705044927536231	0.03759694685990338	0.03852851207729469	0.039979999999999995	0.04205332850241546	0.0448102801932367	0.04823227053140096	0.052311893719806754	0.057027246376811586
P02	S02	4.6000000000000005	2016	20160816	N1	C0	Calibration	reproductive pre-heading	81	0.009832488513901741	0.009438857808857812	0.009139023005979489	0.008928428769298466	0.008802519762845861	0.008756740650653698	0.00878653609675348	0.00888735076517684	0.00905462931995542	0.009283816425120774	0.009642483091787439	0.009997661835748791	0.010395062801932368	0.010825502415458934	0.011276985507246371	0.011753019323671494	0.012254270531400964	0.012772956521739128	0.013287570048309175	0.01381749758454106	0.014329536231884052	0.014821294685990336	0.015289685990338163	0.015707299516908208	0.0160802077294686	0.016373777777777775	0.016590589371980675	0.016726714975845408	0.016797478260869567	0.016824260869565212	0.016841705314009657	0.01690494685990338	0.017093714975845407	0.01750340579710144	0.01819086956521739	0.01922215942028985	0.02062323671497584	0.022376405797101442	0.02446763768115942	0.026890468599033813
P02	S03	4.5375	2016	20160816	N1	C0	Calibration	reproductive pre-heading	81	0.016929133880612363	0.016446971791493535	0.016077107851086063	0.01581579151042211	0.015659272220533104	0.015603799432451614	0.015645622597209537	0.015780991165838976	0.016006154589371997	0.016317362318840577	0.016800227053140097	0.017314169082125602	0.01790321739130435	0.018542574879227045	0.019199468599033813	0.019935729468599027	0.02070249275362318	0.021498391304347823	0.02230493719806763	0.02312985024154589	0.023926777777777776	0.024705879227053133	0.02544678743961352	0.02611359903381642	0.026722309178743953	0.027218855072463757	0.027604526570048304	0.02787005314009661	0.028032946859903374	0.028117550724637678	0.028177169082125596	0.02829514492753623	0.0285963768115942	0.029218966183574873	0.030270038647342994	0.031835990338164255	0.033975618357487906	0.03665729468599034	0.03987684541062801	0.043606743961352654
P03	S01	4.0375	2016	20160816	N2	C0	Calibration	reproductive pre-heading	81	0.009346553781966981	0.009012182054660317	0.008762503074220435	0.00859362246207908	0.008501645839667584	0.008482678828417965	0.008532827049761826	0.008648196125130896	0.008824891675956906	0.009059019323671496	0.009391840579710146	0.009776516908212558	0.01017234299516908	0.010622748792270532	0.011071903381642507	0.011545695652173914	0.012028048309178745	0.012526091787439611	0.01300434299516908	0.013490642512077293	0.013945111111111111	0.01436772946859903	0.014760816425120766	0.015101289855072461	0.015390676328502413	0.015605198067632848	0.01575459903381642	0.01583082125603864	0.015860594202898547	0.01585197101449275	0.015843458937198067	0.015866613526570046	0.01598268599033816	0.016274043478260867	0.016790367149758453	0.017585270531400965	0.01868971497584541	0.020082835748792268	0.021750516908212565	0.0236896038647343
P03	S02	2.4	2016	20160816	N2	C0	Calibration	reproductive pre-heading	81	0.011169558224384537	0.010684769872639444	0.01033517273065095	0.010115029407790396	0.010018602513428605	0.010040154656937278	0.010173948447687566	0.010414246495050817	0.010755311408398386	0.011191405797101447	0.011819169082125602	0.012493376811594202	0.013240835748792265	0.014035739130434776	0.014846159420289851	0.015699714975845408	0.016557212560386468	0.01741882125603864	0.01827172463768115	0.0190897536231884	0.019859405797101444	0.020582444444444438	0.021227048309178733	0.021777188405797097	0.022235468599033813	0.022555632850241543	0.022751231884057966	0.022829637681159413	0.02283866666666666	0.022804014492753617	0.02277995169082125	0.02281517874396135	0.022987956521739128	0.02341017874396135	0.024131961352657005	0.02523227053140096	0.026731512077294673	0.02861272946859903	0.03085799033816425	0.03345528502415459
P03	S03	2.7625	2016	20160816	N2	C0	Calibration	reproductive pre-heading	81	0.013027335495422811	0.012276640755379901	0.011749551721225576	0.011437997719671791	0.01133390807742981	0.011429212121212146	0.011715839177730454	0.012185718573696783	0.012830779635823155	0.013642951690821255	0.014804671497584536	0.016100840579710143	0.01755008212560386	0.01908932850241546	0.02064564734299516	0.02224235265700483	0.023795285024154587	0.025287115942028975	0.026694314009661834	0.027999768115942028	0.02914031884057971	0.030134449275362307	0.03094051690821255	0.031534207729468584	0.03192906280193237	0.03206082608695652	0.03195307246376811	0.03167174879227052	0.03131677777777778	0.030939879227053133	0.03061846859903381	0.030363565217391295	0.030242797101449267	0.030365502415458934	0.030752251207729467	0.03149627536231883	0.032592188405797085	0.034034797101449264	0.03579474879227053	0.03786951690821254
P04	S01	1.975	2016	20160816	N0	C1	Calibration	reproductive pre-heading	81	0.014089924343772408	0.013567575858923691	0.013167265734265684	0.012886024222154825	0.012720881574946812	0.012668868044998489	0.012727013884666048	0.012892349346305851	0.013161904682274269	0.013532710144927537	0.014104999999999998	0.014773555555555554	0.015495874396135267	0.01629604347826086	0.01711405314009662	0.018017458937198066	0.018932352657004832	0.01987463285024154	0.020813473429951688	0.021763714975845408	0.02266083574879227	0.023519309178743956	0.024319024154589374	0.025017922705314	0.025610748792270523	0.026056429951690815	0.02636305314009661	0.026533719806763282	0.026619454106280194	0.026658154589371978	0.02671722222222222	0.026864125603864728	0.027199748792270526	0.027857864734299517	0.028903396135265696	0.03040748309178743	0.032434830917874385	0.03491774879227053	0.03783805797101449	0.041195758454106265
P04	S02	1.9375	2016	20160816	N0	C1	Calibration	reproductive pre-heading	81	0.01468151966149814	0.014208234721799946	0.013829772423228893	0.013543204824161536	0.013345603982973579	0.013234041958041958	0.013205590807742973	0.013257322590453017	0.01338630936454851	0.013589623188405795	0.013956468599033812	0.014330874396135264	0.014748681159420282	0.015214507246376806	0.015712222222222218	0.016277990338164253	0.016892091787439608	0.017553111111111106	0.018240570048309174	0.01897084541062802	0.019695125603864726	0.020430570048309178	0.021155125603864733	0.021831531400966185	0.02246185990338164	0.0230077729468599	0.023457893719806756	0.023808449275362315	0.02408140579710144	0.0242945845410628	0.02450781642512076	0.02480107246376811	0.025275038647342988	0.026051425120772943	0.027200280193236715	0.028795855072463763	0.03088582125603865	0.033437299516908194	0.036436922705314005	0.03986571014492753
P04	S03	2.0375	2016	20160816	N0	C1	Calibration	reproductive pre-heading	81	0.012555860832404536	0.012052112225938322	0.01164881233742098	0.011342088071349139	0.011128066332218543	0.011002874024526193	0.010962638052768483	0.011003485321441837	0.011121542735042749	0.01131293719806763	0.011663347826086953	0.011998265700483091	0.012412753623188404	0.012854995169082124	0.013321521739130433	0.01384779710144927	0.014408623188405795	0.015012299516908216	0.01563614492753623	0.016285999999999995	0.01693771497584541	0.0175879806763285	0.018226502415458937	0.018812193236714972	0.019349492753623188	0.019795222222222218	0.020148942028985505	0.02040223188405797	0.020577985507246377	0.020698666666666667	0.020818526570048304	0.02101368599033816	0.02139775845410628	0.022079217391304345	0.023142492753623185	0.02466646859903382	0.026690193236714965	0.02918183091787439	0.0321235652173913	0.035501632850241535
P05	S01	3.4125	2016	20160816	N1	C1	Calibration	reproductive pre-heading	81	0.009058966926793175	0.0087108082497213	0.008444250278706766	0.008254619100706176	0.0081372408026756	0.008087441471571909	0.008100547194351534	0.008171884057971006	0.008296778149386856	0.008470555555555556	0.008738705314009663	0.009000507246376811	0.009303280193236715	0.009607777777777778	0.00992519806763285	0.0102721884057971	0.010635144927536231	0.011004251207729467	0.011374734299516907	0.011756792270531398	0.012118888888888887	0.012470507246376808	0.012807164251207728	0.013102512077294681	0.013372227053140093	0.013582439613526565	0.013744178743961345	0.013839541062801932	0.01388681642512077	0.013887434782608697	0.013873748792270529	0.013885502415458932	0.01399147826086956	0.014273169082125604	0.014792835748792262	0.015607951690821256	0.01674233333333333	0.018186067632850238	0.019922198067632853	0.021943714975845404
P05	S02	2.775	2016	20160816	N1	C1	Calibration	reproductive pre-heading	81	0.00969629257457537	0.009295925779534484	0.00898683005641697	0.008764235549474815	0.00862337240295938	0.008559470761122935	0.008567760768217286	0.008643472568494301	0.008781836306205881	0.008978082125603862	0.009306599033816424	0.009597956521739129	0.00994228502415459	0.010320980676328504	0.010693217391304344	0.011108444444444443	0.011548652173913043	0.012001932367149757	0.012474642512077291	0.012965743961352657	0.0134347922705314	0.013897903381642509	0.014355975845410623	0.014760164251207724	0.015131772946859901	0.015435526570048303	0.01567515458937198	0.01583754106280193	0.015948743961352655	0.01600942995169082	0.016062526570048308	0.016160661835748793	0.016378285024154584	0.016800879227053145	0.017493086956521735	0.018510772946859898	0.0198885845410628	0.021598227053140087	0.023626473429951687	0.02596310144927536
P05	S03	2.5375	2016	20160816	N1	C1	Calibration	reproductive pre-heading	81	0.0126441716833893	0.01216129542920848	0.011792566332218457	0.011532780936455007	0.011376735785953196	0.011319227424749171	0.011355052396878475	0.011479007246376795	0.011685888517279835	0.011970492753623186	0.012405922705314007	0.012850628019323669	0.013361724637681158	0.013888618357487921	0.014453149758454104	0.015077062801932365	0.01572589855072463	0.016401091787439606	0.017088768115942028	0.017797019323671493	0.018494454106280193	0.019180956521739123	0.01984169565217391	0.020444526570048308	0.02099831400966183	0.0214477342995169	0.02181200483091787	0.022070777777777772	0.022246342995169078	0.02235845410628019	0.022464990338164247	0.02263687922705314	0.022983256038647336	0.02362691304347825	0.024649217391304344	0.0261261497584541	0.02811098550724637	0.030557990338164243	0.03344772463768115	0.03676480193236714
P06	S01	4.75	2016	20160816	N2	C1	Calibration	reproductive pre-heading	81	0.007835341170906517	0.007563108644978212	0.007361373061720861	0.007226445863315508	0.0071546384919428455	0.007142262389784133	0.007185628999020297	0.007281049761832361	0.007424836120401347	0.007613299516908212	0.007876048309178742	0.008163971014492752	0.008471507246376807	0.008802908212560386	0.009137434782608693	0.009494908212560386	0.009873888888888889	0.010259864734299518	0.010650700483091784	0.01104591304347826	0.01142803381642512	0.011798260869565215	0.012162067632850238	0.012478937198067632	0.012770280193236713	0.013002420289855071	0.013179801932367148	0.013295903381642509	0.01336212077294686	0.01339353140096618	0.013418149758454102	0.013477130434782608	0.013639893719806758	0.013974589371980674	0.014548241545893719	0.015400666666666665	0.016555985507246376	0.01799149758454106	0.019698067632850237	0.021657043478260862
P06	S02	3.6374999999999997	2016	20160816	N2	C1	Calibration	reproductive pre-heading	81	0.008225567835546248	0.007895369446978148	0.007646898533833283	0.007475806172088883	0.00737774343772171	0.007348361406709239	0.0073833111550285395	0.007478243758656791	0.007628810293571174	0.00783066183574879	0.00812357487922705	0.008438743961352654	0.008767724637681157	0.009124086956521739	0.009488265700483091	0.00988354106280193	0.010295449275362318	0.010727140096618354	0.011160801932367148	0.01160742028985507	0.012052536231884056	0.012481623188405793	0.012902396135265698	0.013277594202898552	0.013625724637681158	0.013913714975845409	0.014137323671497583	0.014294913043478259	0.014399966183574876	0.01446802415458937	0.014525193236714971	0.014627618357487914	0.014843985507246374	0.015252019323671498	0.01591930917874396	0.01689608695652174	0.018196579710144923	0.01981331884057971	0.021726869565217383	0.0239227729468599
P06	S03	2.95	2016	20160816	N2	C1	Calibration	reproductive pre-heading	81	0.008612306003175745	0.008233194655585967	0.007949856761595857	0.007756733218472464	0.007648264923482328	0.0076188927738927775	0.007663057666970701	0.007775200499983092	0.007949762170196967	0.008181183574879226	0.008536468599033816	0.008865024154589372	0.009230285024154588	0.009609106280193236	0.00999465217391304	0.010417314009661834	0.010863120772946858	0.011327265700483088	0.011803333333333334	0.012293816425120773	0.012764787439613524	0.01324142028985507	0.013696251207729467	0.014102159420289851	0.014474299516908205	0.014785801932367145	0.015023927536231883	0.015187222222222222	0.015289299516908212	0.015346106280193231	0.015385903381642509	0.01547140096618357	0.015693541062801936	0.01615053140096618	0.01692894202898551	0.018091391304347827	0.019660714975845414	0.02161518357487922	0.02393641545893719	0.02660468115942028
P07	S01	0.7875	2016	20160816	N0	C3	Calibration	reproductive pre-heading	81	0.014836909783453417	0.014499370088848352	0.01424155286983544	0.014060177831830114	0.013951964680247297	0.013913633120502691	0.013941902858011546	0.014033493598189239	0.014185125046451147	0.01439351690821256	0.01472710628019323	0.01505128985507246	0.015403004830917872	0.015797806763285027	0.01620153623188406	0.016659352657004828	0.017152966183574876	0.01768326570048309	0.0182261884057971	0.01880549758454106	0.019382946859903376	0.01997505314009661	0.020555758454106277	0.021094265700483082	0.021596270531400962	0.022034584541062798	0.0223899806763285	0.022666951690821256	0.02288354106280193	0.02306408212560386	0.023247478260869557	0.023504135265700478	0.02392698550724637	0.024613130434782603	0.025631618357487916	0.02704421256038646	0.028869478260869556	0.031099840579710148	0.03372135265700482	0.03671232367149757
P07	S02	0.8875000000000001	2016	20160816	N0	C3	Calibration	reproductive pre-heading	81	0.016049878534509104	0.015749506334245468	0.015505673862369486	0.015317524982264233	0.015184203557312273	0.015104853450896929	0.015078618526401135	0.01510464264720786	0.015182069676700128	0.015310043478260867	0.01555829951690821	0.015807782608695642	0.016087265700483088	0.01639878743961352	0.016734468599033814	0.01713615942028985	0.017575033816425115	0.018066748792270527	0.01858994685990338	0.019148710144927528	0.01971633333333333	0.02030369565217391	0.020888589371980675	0.02143542995169082	0.021953444444444442	0.02240792270531401	0.022785845410628017	0.02308383091787439	0.023320917874396132	0.023521637681159408	0.023727425120772937	0.02400942512077294	0.024456531400966174	0.025158758454106273	0.02618700483091787	0.027601676328502408	0.029426454106280187	0.03164900483091787	0.034259386473429944	0.037236415458937196
P07	S03	1.225	2016	20160816	N0	C3	Calibration	reproductive pre-heading	81	0.014132961014830758	0.013749277355494752	0.013449983243809291	0.013232431556366477	0.013093975169757795	0.013031966960575654	0.01304375980541197	0.013126706580858743	0.013278160163508005	0.013495473429951688	0.013850787439613524	0.01421364734299517	0.014633975845410622	0.015084487922705314	0.015562739130434777	0.016100584541062803	0.016679	0.017295516908212558	0.01794992753623189	0.01862155555555555	0.01930742028985507	0.019992661835748785	0.0206705458937198	0.021296231884057965	0.021881246376811592	0.02238163768115942	0.022786463768115942	0.023100231884057965	0.023339898550724637	0.023532227053140092	0.02372978260869565	0.024010270531400958	0.024475338164251202	0.025236405797101444	0.026374695652173902	0.027954908212560383	0.03000520289855071	0.03251141545893719	0.0354531304347826	0.0388052270531401
P08	S01	3.15	2016	20160816	N1	C3	Calibration	reproductive pre-heading	81	0.00641122033039438	0.006122507111246246	0.005901954511671874	0.005745518833823278	0.005649156379852046	0.00560882345191041	0.005620476352150261	0.005680071382723551	0.005783564845782246	0.00592691304347826	0.006129207729468597	0.006359714975845408	0.006599927536231883	0.006852067632850241	0.007102386473429951	0.0073844637681159415	0.007668990338164251	0.007972212560386471	0.00827257487922705	0.008579188405797097	0.00887384541062802	0.009175251207729466	0.009455599033816424	0.0097031884057971	0.009932483091787441	0.010110763285024155	0.010250144927536231	0.010333173913043477	0.010377999999999998	0.010388468599033812	0.010391777777777776	0.01042047342995169	0.010542637681159421	0.010829323671497583	0.011335299516908212	0.012115840579710142	0.013186888888888883	0.014538154589371974	0.016148782608695653	0.01801145410628019
P08	S02	3.1125000000000003	2016	20160816	N1	C3	Calibration	reproductive pre-heading	81	0.008213805040370432	0.007840567987567992	0.007558491875274449	0.007362564203912149	0.007247772473902923	0.007209104185669406	0.0072415468396337885	0.00734008793621836	0.007499714975845422	0.007715415458937199	0.008056265700483093	0.008368019323671497	0.008713082125603863	0.009087951690821255	0.009466927536231885	0.009893681159420289	0.010330560386473427	0.010789415458937194	0.011256135265700481	0.011739942028985503	0.012212449275362317	0.012680830917874395	0.013130371980676328	0.013536985507246373	0.013903729468599028	0.014213893719806761	0.014452705314009657	0.014621468599033812	0.014726188405797098	0.014791425120772944	0.014848623188405798	0.014965724637681161	0.015222951690821255	0.015719705314009663	0.01652413526570048	0.017695666666666665	0.01926786473429951	0.021209236714975845	0.023501908212560388	0.026138135265700482
P08	S03	2.35	2016	20160816	N1	C3	Calibration	reproductive pre-heading	81	0.006838793554271964	0.006513619404749846	0.006267277051450933	0.00609530828350404	0.005993254890037512	0.005956658660180403	0.005981061383061377	0.006062004847809187	0.006195030843552593	0.006375681159420289	0.0066546425120772934	0.00691630917874396	0.007212719806763284	0.007523797101449275	0.007847367149758451	0.008193908212560386	0.00855793236714976	0.008930942028985506	0.009319772946859902	0.009719657004830918	0.010107009661835744	0.010487710144927534	0.01085787922705314	0.01118805797101449	0.011485140096618357	0.011734	0.011922942028985507	0.012046444444444441	0.012121758454106275	0.012156995169082122	0.012190415458937195	0.012269376811594198	0.012467850241545893	0.012869618357487922	0.013540719806763284	0.014534352657004826	0.015876628019323668	0.017544164251207726	0.019520362318840575	0.021791202898550723
P09	S01	3.6625	2016	20160816	N2	C3	Calibration	reproductive pre-heading	81	0.010241561619540044	0.009887463869463877	0.00963658442282352	0.009483491030708505	0.009422751444207969	0.009448933414411685	0.009556604692409027	0.009740333029289531	0.009994686176142716	0.010314231884057968	0.010752067632850242	0.011210874396135266	0.01170375845410628	0.012221323671497586	0.01274968599033816	0.013316265700483084	0.013902115942028982	0.014509425120772945	0.015127265700483086	0.015751787439613522	0.01635723188405797	0.01695217874396135	0.01752768599033816	0.018032864734299516	0.018503251207729464	0.018891164251207723	0.019193067632850235	0.019409120772946858	0.019558454106280192	0.019662144927536224	0.019769009661835747	0.019944705314009662	0.020280164251207728	0.020877951690821253	0.021806120772946865	0.023128647342995162	0.0248695652173913	0.027005801932367145	0.02951688405797101	0.03238201932367148
P09	S02	2.125	2016	20160816	N2	C3	Calibration	reproductive pre-heading	81	0.012977198489916106	0.012486937772372562	0.0121142591466504	0.011854727880814995	0.011703909242930997	0.011657368501064157	0.011710670923279605	0.01185938177764263	0.012099066332218524	0.012425289855072463	0.012928183574879223	0.013449811594202896	0.01401959903381642	0.014652560386473428	0.015319975845410625	0.01604409661835748	0.01681528985507246	0.017624053140096615	0.018461304347826085	0.019319256038647342	0.02017098550724637	0.02100669565217391	0.021824719806763284	0.022569661835748787	0.02325583091787439	0.023829265700483084	0.02429484057971014	0.02463749275362318	0.02488540579710144	0.025065830917874392	0.02524545893719806	0.025509908212560384	0.02599548309178743	0.026841227053140092	0.028143144927536223	0.02998928985507246	0.03242938647342994	0.035428405797101443	0.038963202898550715	0.04301761835748793
P09	S03	2.225	2016	20160816	N2	C3	Calibration	reproductive pre-heading	81	0.012069919952028867	0.01159518928414581	0.011225137089963127	0.010955775666362796	0.01078311731022603	0.010703174318435187	0.010711958987872024	0.010805483615418384	0.010979760497956164	0.011230801932367147	0.011626420289855069	0.012055328502415457	0.012522096618357485	0.01305415942028985	0.013589304347826082	0.014202797101449274	0.014839584541062798	0.015522144927536225	0.01622732367149758	0.01696167632850241	0.017687144927536223	0.018420864734299512	0.01913485507246376	0.019787753623188405	0.020403584541062798	0.020929864734299513	0.02135689855072464	0.021686217391304344	0.021929884057971014	0.02211610144927536	0.022294647342995168	0.022543685990338156	0.022988275362318834	0.023750560386473423	0.024923202898550722	0.026584990338164242	0.02878175845410627	0.03147730917874395	0.03465717391304346	0.03830245893719806
P10	S01	1.2	2016	20160816	N0	C2	Calibration	reproductive pre-heading	81	0.013209499054086199	0.012801819330428031	0.012483450778689866	0.012251949309145102	0.012104870832066506	0.012039771257727781	0.012054206496402141	0.012145732458362885	0.012311905053883332	0.012550280193236712	0.012923333333333332	0.013345328502415453	0.01380738647342995	0.014317550724637678	0.014843666666666666	0.015456661835748788	0.016100304347826083	0.0167903961352657	0.017512106280193236	0.018256579710144927	0.01901135265700483	0.019769512077294688	0.02052191787439613	0.021216415458937193	0.021868584541062795	0.022434193236714976	0.02290254106280193	0.023270961352657007	0.023567777777777778	0.02381583091787439	0.02407204830917874	0.024423178743961344	0.024970193236714972	0.025822024154589368	0.027059217391304343	0.028740922705314018	0.03090424154589371	0.03351853623188406	0.03657466666666666	0.04004485024154589
P10	S02	1.1875	2016	20160816	N0	C2	Calibration	reproductive pre-heading	81	0.013055882740448168	0.012593070166548433	0.012234378314921746	0.011976036451471392	0.011814273842099949	0.01174531975271106	0.01176540344920779	0.011870754197493316	0.01205760126347084	0.012322173913043475	0.012753130434782602	0.013182845410628018	0.013666603864734294	0.014216507246376811	0.014771371980676325	0.015401299516908214	0.016068362318840575	0.016778270531400963	0.017511512077294684	0.018289033816425118	0.01906969082125603	0.019849951690821255	0.020630652173913043	0.02134481642512077	0.022012391304347817	0.02259390821256039	0.02307174396135265	0.023447497584541063	0.02374119806763285	0.023984879227053137	0.024236603864734297	0.024589371980676324	0.025152391304347824	0.026052724637681154	0.027371840579710132	0.029181115942028983	0.031519565217391306	0.03435739130434782	0.037673763285024156	0.04144571014492753
P10	S03	1.2625	2016	20160816	N0	C2	Calibration	reproductive pre-heading	81	0.010594267997702998	0.010116742745177532	0.009737742035741986	0.009453864970778197	0.0092617106516672	0.009157878179791221	0.009138966656531872	0.00920157518327083	0.00934230286138983	0.009557748792270533	0.009911942028985508	0.010314985507246377	0.01074616425120773	0.011244550724637677	0.01174501449275362	0.012313169082125599	0.012915043478260868	0.01356278260869565	0.014230135265700484	0.01493621256038647	0.01564046376811594	0.016352753623188408	0.01704989371980676	0.01769836714975845	0.018282714975845403	0.018792801932367147	0.019192589371980675	0.019490038647342986	0.019700492753623185	0.0198619806763285	0.02002738164251208	0.020288270531400962	0.02076571014492753	0.021591352657004827	0.022855565217391304	0.02463094685990337	0.02696106280193236	0.029815043478260868	0.033172125603864726	0.03700823188405796
P11	S01	2.9625	2016	20160816	N1	C2	Calibration	reproductive pre-heading	81	0.011881306661937272	0.011516600486470055	0.011259251494881899	0.011103697712915186	0.011044377166311944	0.011075727880814847	0.01119218788216613	0.011388195196108222	0.01165818784838352	0.011996603864734296	0.012468183574879227	0.012937666666666667	0.013471202898550725	0.014018275362318842	0.014584468599033812	0.015199246376811588	0.01581619323671497	0.016449188405797094	0.01709469565217391	0.0177388115942029	0.01835540579710145	0.018955082125603862	0.01953160869565217	0.020035159420289852	0.02048671014492753	0.020859787439613524	0.02114087439613526	0.021338043478260866	0.02147150241545893	0.02156152173913043	0.021649386473429948	0.021802183574879227	0.022107946859903378	0.022658951690821248	0.023526637681159413	0.02476471980676328	0.026404657004830908	0.028417565217391298	0.030788623188405792	0.033495893719806755
P11	S02	2.5	2016	20160816	N1	C2	Calibration	reproductive pre-heading	81	0.011993571230701877	0.011536516063646505	0.011197699300699254	0.010971611161785204	0.010852741866828833	0.010835581635755556	0.01091462068849024	0.011084349244957922	0.011339257525083628	0.01167383574879227	0.01217812077294686	0.012695019323671492	0.013232999999999998	0.013821840579710143	0.014423521739130434	0.015087628019323672	0.015776623188405788	0.016512062801932365	0.017245913043478257	0.018006458937198065	0.018760695652173906	0.019496632850241544	0.020209884057971014	0.020855719806763276	0.021450879227053136	0.021947850241545892	0.022342705314009653	0.022629062801932366	0.022834299516908213	0.02298725120772947	0.023145685990338154	0.02338278260869565	0.02381481642512077	0.024555560386473427	0.025687826086956515	0.02727830917874395	0.02936614492753623	0.031920951690821264	0.03492846376811593	0.038361265700483094
P11	S03	2.7375	2016	20160816	N1	C2	Calibration	reproductive pre-heading	81	0.010749705432249103	0.010333043579608805	0.0100238280125671	0.009816464832269299	0.009705360139860147	0.00968492003648526	0.009749550623289745	0.009893658001418853	0.010111648272017854	0.010397927536231885	0.010809719806763285	0.011248048309178743	0.011705289855072461	0.012196415458937194	0.012711342995169078	0.013257159420289853	0.01382405797101449	0.014415386473429949	0.015015898550724632	0.015619120772946861	0.016218405797101446	0.016796120772946857	0.01734474396135265	0.017842512077294682	0.018294318840579703	0.01866411111111111	0.018955681159420288	0.019155386473429944	0.01928722222222222	0.01937156038647343	0.019459400966183572	0.019607420289855067	0.019920758454106267	0.020497657004830912	0.021417826086956523	0.022740874396135268	0.024506879227053135	0.026677347826086953	0.02923203864734298	0.03215999516908211
P12	S01	4.1125	2016	20160816	N2	C2	Calibration	reproductive pre-heading	81	0.010393240667545203	0.010002406743015444	0.009732133356981148	0.00957507979460161	0.009523905341035768	0.009571269281443215	0.009709830900983063	0.009932249484814677	0.01023118431809738	0.010599294685990338	0.011077183574879227	0.011581048309178743	0.012113352657004828	0.012670917874396132	0.013227198067632846	0.013824666666666662	0.014432207729468599	0.015052507246376808	0.015673830917874394	0.016298763285024144	0.016911159420289847	0.01749855555555555	0.01806732367149758	0.018560207729468592	0.019012487922705313	0.019381657004830913	0.019662685990338158	0.01986144927536232	0.020003980676328505	0.02010556038647342	0.020214555555555548	0.020399043478260867	0.02075105797101449	0.021365690821256035	0.02232401449275362	0.023680086956521733	0.025448579710144924	0.02762232850241545	0.030182956521739128	0.033101753623188394
P12	S02	3.75	2016	20160816	N2	C2	Calibration	reproductive pre-heading	81	0.0071842624235668815	0.006950118813553599	0.006776628137562903	0.006660929259146718	0.006600161041856701	0.006591462349244962	0.006631972044863344	0.006718828992263766	0.0068491720549981525	0.007020140096618357	0.0072560338164251205	0.007528729468599033	0.007814260869565217	0.008120425120772944	0.008436811594202896	0.008781734299516907	0.009128111111111108	0.009491285024154585	0.009859705314009657	0.010233251207729468	0.010593608695652174	0.010948434782608695	0.011280004830917872	0.011574101449275362	0.011836115942028984	0.012047893719806762	0.01220108212560386	0.01230435265700483	0.012362198067632845	0.012394096618357489	0.012425183574879223	0.012497584541062803	0.012667589371980672	0.012994314009661832	0.01352947826086956	0.01430627536231884	0.015334309178743956	0.016606405797101445	0.018103338164251203	0.019813004830917875
P12	S03	3.8375	2016	20160816	N2	C2	Calibration	reproductive pre-heading	81	0.007565399564204056	0.00725348603087734	0.007014269703726191	0.006844478649370056	0.0067408409344279045	0.00670008462551941	0.006718937789263871	0.006794128492280656	0.006922384801189159	0.007100434782608694	0.007354410628019323	0.007652932367149756	0.007975086956521738	0.00832840579710145	0.00868186956521739	0.009084183574879227	0.009491318840579709	0.009917256038647342	0.010356144927536231	0.010795275362318838	0.011228999999999996	0.01166370531400966	0.012073140096618355	0.01243863768115942	0.012768758454106278	0.013039164251207725	0.013241584541062798	0.013383642512077288	0.013472951690821253	0.013528198067632847	0.01358223671497584	0.01368289371980676	0.013905743961352654	0.014325309178743957	0.015000724637681153	0.015985961352657004	0.017290589371980674	0.01890248309178744	0.020809599033816427	0.02299459903381642
P01	S01	1.5375	2016	20160907	N0	C0	Calibration	reproductive post-heading	103	0.018620287068004712	0.01804559643255296	0.017598146599776977	0.017278461538461732	0.017087065217391322	0.01702448160535118	0.017091234671125957	0.017287848383500535	0.017614846711259784	0.018072753623188408	0.01879905797101449	0.01955588405797101	0.020479444444444442	0.021507285024154586	0.022614256038647338	0.023893521739130428	0.025268840579710142	0.02673907729468599	0.028314193236714972	0.029971734299516904	0.03168362801932366	0.03346905797101448	0.035267164251207725	0.03701267149758454	0.038726536231884046	0.04032069082125603	0.04176957487922704	0.04308564734299516	0.04428744927536231	0.04542428985507245	0.04656949758454105	0.04782863285024155	0.049313922705314005	0.05114547342995168	0.05338632850241544	0.05610942512077293	0.05935659903381641	0.06311317391304347	0.06738374396135265	0.0721557487922705
P01	S02	1.3375	2016	20160907	N0	C0	Calibration	reproductive post-heading	103	0.01750465808587572	0.016994833755616372	0.016602762203979545	0.0163281594878553	0.016170741664132987	0.01613022478970306	0.016206324921455337	0.016398758116279832	0.016707240431066542	0.017131487922705312	0.01777111111111111	0.018464449275362314	0.019291115942028977	0.02019798550724637	0.021182328502415453	0.022324053140096615	0.023529135265700475	0.02483931884057971	0.026222487922705304	0.02768442028985507	0.029200072463768108	0.03076401932367149	0.032339700483091774	0.03388574879227053	0.03539183574879225	0.03681038164251207	0.038116574879227046	0.03930532367149757	0.0404095845410628	0.04145822222222222	0.04251847342995168	0.04366914492753622	0.04500401932367149	0.046629323671497594	0.048585323671497566	0.050947550724637664	0.053748198067632834	0.05697294685990337	0.060634207729468585	0.06470973913043476
P01	S03	1.6625	2016	20160907	N0	C0	Calibration	reproductive post-heading	103	0.015360764484308183	0.014891781088476745	0.014523949934123804	0.014257221867504645	0.01409154773487384	0.014026878382487083	0.014063164656599427	0.01420035740346608	0.014438407469342268	0.01477726570048309	0.015294077294685989	0.015888999999999993	0.01658104830917874	0.01734908212560386	0.01817874396135265	0.019143082125603866	0.020176178743961347	0.021278212560386468	0.022465405797101445	0.02369795169082125	0.024984140096618358	0.026304971014492754	0.027639111111111104	0.028932314009661834	0.030199821256038643	0.031373478260869565	0.03243304830917874	0.03339173913043478	0.03426269565217391	0.03508210628019323	0.03590077294685991	0.03680566183574879	0.03788645410628018	0.03923537198067632	0.040912874396135265	0.04297580193236714	0.045452439613526574	0.04834407246376811	0.051653603864734304	0.055354338164251206
P02	S01	5.3625	2016	20160907	N1	C0	Calibration	reproductive post-heading	103	0.01305131801290513	0.012719757001452656	0.01248993765413328	0.012358749518597407	0.012323082142495176	0.01237982507347727	0.012525867859193927	0.01275810004729568	0.01307341118543295	0.013468690821256037	0.014025541062801931	0.014590125603864733	0.015230922705314003	0.015935251207729463	0.016657685990338164	0.017469743961352653	0.018302371980676323	0.019180743961352654	0.020088922705314004	0.021025260869565215	0.021968019323671494	0.022919009661835747	0.023860782608695646	0.02475220772946859	0.025598821256038646	0.026373289855072455	0.02706197584541062	0.027671381642512073	0.028218951690821253	0.02872859420289854	0.02924365217391304	0.029814613526570045	0.030524193236714965	0.031434405797101446	0.032598043478260855	0.034057004830917864	0.03584269082125603	0.03792839613526569	0.04031920289855072	0.04299076811594202
P02	S02	3.825	2016	20160907	N1	C0	Calibration	reproductive post-heading	103	0.0108039293604947	0.01054450822607344	0.010351923853923833	0.01022619330428033	0.010167333637377119	0.010175361913448878	0.010250295192729963	0.010392150535454872	0.010600945001858061	0.010876695652173913	0.011269425120772943	0.01170316425120773	0.01224265700483092	0.012804975845410625	0.01341276328502415	0.014111888888888886	0.014841014492753619	0.015614705314009658	0.016436483091787437	0.017290169082125596	0.01815923671497584	0.01906202898550724	0.019958826086956517	0.02081984541062802	0.02167217874396135	0.022455753623188402	0.023168352657004825	0.023814106280193235	0.024400579710144928	0.024946473429951686	0.02548988405797101	0.026071285024154588	0.026756734299516895	0.027613285024154586	0.02868417391304347	0.030013101449275353	0.031626371980676325	0.033507603864734295	0.03565796618357487	0.03806214492753623
P02	S03	3.7875	2016	20160907	N1	C0	Calibration	reproductive post-heading	103	0.010489186513969309	0.010082924056619718	0.009771981267524705	0.009552821695213135	0.009421908888213254	0.009375706395054221	0.009410677764264713	0.009523286544373488	0.00970999628390934	0.009967270531400965	0.01037023188405797	0.010773227053140096	0.011237014492753621	0.011745768115942025	0.012277898550724635	0.012868628019323671	0.013499367149758452	0.014149333333333328	0.014828212560386468	0.01552444444444444	0.016216806763285022	0.016914342995169078	0.017595439613526567	0.01822882125603864	0.01882524637681159	0.019354415458937187	0.01980420289855072	0.020182850241545893	0.02050247826086956	0.020785990338164244	0.021066565217391295	0.021405463768115942	0.021875898550724637	0.022546884057971013	0.023475966183574875	0.024713173913043465	0.026278526570048304	0.028160429951690814	0.030354898550724634	0.03284987439613525
P03	S01	6.6625	2016	20160907	N2	C0	Calibration	reproductive post-heading	103	0.01342072406337642	0.013033043410695588	0.012755859362859334	0.012584567852437506	0.01251456481199959	0.012541246174115755	0.012660007871355683	0.012866245836289295	0.013155356001486455	0.013522734299516908	0.01403322222222222	0.014562666666666661	0.015154033816425116	0.015804454106280192	0.016469444444444436	0.017203492753623185	0.017952632850241547	0.018734285024154588	0.01952975845410627	0.02034689855072463	0.021149410628019314	0.02196582608695652	0.022751173913043474	0.02349076328502415	0.024198144927536233	0.02483028502415458	0.025378739130434775	0.02585557487922705	0.026269154589371974	0.02664866183574878	0.027015797101449274	0.027435777777777778	0.02797207729468599	0.028701642512077286	0.02967855555555555	0.030956700483091786	0.03255085507246376	0.03445556521739129	0.03666433333333333	0.03916528502415458
P03	S02	5.6125	2016	20160907	N2	C0	Calibration	reproductive post-heading	103	0.012822010168575572	0.012430906151819203	0.012140117664943714	0.011946019239215004	0.01184498540589846	0.01183339069626027	0.011907609641566154	0.012064016773081974	0.012298986622073595	0.012608893719806762	0.013057492753623187	0.013538850241545889	0.014057125603864731	0.014644835748792268	0.015259666666666664	0.015925681159420283	0.01663397101449275	0.0173781690821256	0.018135763285024142	0.018922062801932364	0.01970999999999999	0.020496101449275356	0.02127576328502415	0.022013594202898543	0.022708391304347823	0.023347483091787437	0.023897685990338164	0.024378835748792266	0.024797140096618354	0.025178178743961353	0.025547014492753612	0.025958555555555554	0.02649704347826087	0.027228487922705307	0.028217589371980673	0.029512908212560376	0.03114680193236714	0.03309575845410626	0.03535758937198067	0.03792047342995169
P03	S03	5.325	2016	20160907	N2	C0	Calibration	reproductive post-heading	103	0.013301044153913873	0.01296886669369278	0.01272948111550283	0.012581152680652762	0.012522146650450993	0.01255072828620656	0.012665162849228055	0.012863715600824277	0.013144651802304	0.013506236714975842	0.014030193236714976	0.014583454106280196	0.015203101449275362	0.015894483091787436	0.016622874396135266	0.01743361352657005	0.018288835748792268	0.019183801932367146	0.02012282608695652	0.02109547826086956	0.022076091787439606	0.023060009661835742	0.024040140096618354	0.024962072463768106	0.025845859903381643	0.02665698550724637	0.027372260869565207	0.0280037342995169	0.028572082125603856	0.029096207729468592	0.02961037198067632	0.030174193236714972	0.030865086956521737	0.031751961352656996	0.03288736231884057	0.03431428985507247	0.03607577294685989	0.03813229468599033	0.04047685990338162	0.0431001304347826
P04	S01	1.8875	2016	20160907	N0	C1	Calibration	reproductive post-heading	103	0.013853809449005291	0.013437228505793729	0.013112881186446362	0.012880709046991796	0.012740653643458003	0.012692656531873929	0.012736659268267954	0.01287260340866861	0.013100430509104442	0.013420082125603862	0.013910391304347822	0.014456149758454107	0.015088613526570042	0.01579487439613526	0.016566797101449277	0.017443328502415454	0.018392710144927528	0.01941553623188405	0.02050986956521738	0.021661908212560387	0.022856386473429947	0.024094260869565218	0.02535969565217391	0.02657984057971014	0.027789400966183576	0.02892532367149758	0.02995094685990337	0.03088248309178744	0.03173862318840579	0.03254076811594203	0.03334084057971014	0.03421800966183574	0.03525667149758453	0.036551019323671496	0.03816165700483091	0.0401412995169082	0.04252310628019323	0.04531445893719806	0.04851113526570047	0.05210001449275363
P04	S02	1.6875	2016	20160907	N0	C1	Calibration	reproductive post-heading	103	0.014628667697037448	0.01422469122664775	0.013920769315225793	0.013716007229485606	0.013609510236140676	0.01360038360190535	0.013687732593493452	0.013870662477618976	0.014148278520995932	0.01451968599033816	0.015074801932367144	0.015656502415458934	0.01633228985507246	0.017086091787439604	0.017890251207729465	0.018810608695652167	0.019806062801932367	0.02086728985507246	0.022004086956521736	0.023194956521739127	0.024431999999999995	0.025711396135265695	0.02701670531400966	0.028284714975845407	0.02953493719806763	0.030716236714975836	0.031802125603864737	0.03280237198067633	0.033731971014492754	0.03462174396135264	0.03551310144927536	0.036479661835748786	0.037600454106280184	0.03895485507246376	0.04059787439613526	0.04257242028985507	0.04490714009661835	0.04760881642512076	0.05068312560386474	0.05411005314009661
P04	S03	1.95	2016	20160907	N0	C1	Calibration	reproductive post-heading	103	0.012118564980912993	0.011712217560217562	0.011397017144691013	0.011172191294213171	0.011036967568663235	0.01099057352792136	0.011032236731867158	0.01116118474038038	0.011376645113340782	0.011677845410628017	0.012141676328502412	0.012654391304347824	0.013238734299516906	0.01388746376811594	0.014598502415458936	0.015404033816425118	0.016273811594202898	0.017201787439613526	0.01818319323671497	0.019220942028985506	0.020289579710144924	0.021384922705314006	0.02250488888888888	0.023576149758454103	0.024628362318840576	0.025604473429951684	0.026481985507246376	0.027267579710144926	0.027986676328502408	0.02865774396135265	0.029332956521739117	0.030081695652173904	0.030989787439613517	0.03213939130434781	0.033578285024154594	0.035358149758454104	0.037516314009661836	0.04002221256038647	0.042867739130434776	0.04604825603864733
P05	S01	5	2016	20160907	N1	C1	Calibration	reproductive post-heading	103	0.013218590790851836	0.012841450491537454	0.012570774500861425	0.012403449410492977	0.01233636181210094	0.012366398297354836	0.012490445457923702	0.012705389885476818	0.01300811817168341	0.013395516908212557	0.013934729468599034	0.014534613526570041	0.015189429951690816	0.01590651690821256	0.01665359903381642	0.0174815458937198	0.01833818357487923	0.01922994202898551	0.020154908212560378	0.02109168115942029	0.022037550724637676	0.02297535265700483	0.02390022222222222	0.02475528019323671	0.02556611594202898	0.026286241545893707	0.02690210144927535	0.027422328502415456	0.027871463768115935	0.028271980676328495	0.02866777777777777	0.0291296956521739	0.029748985507246375	0.03061033333333334	0.03178290821256038	0.03332261352657005	0.03525699516908212	0.03757475362318839	0.04026384057971014	0.04331088888888889
P05	S02	4.9875	2016	20160907	N1	C1	Calibration	reproductive post-heading	103	0.012990556315665196	0.012597782676260941	0.012316630603695785	0.012142849650349744	0.012072189368602413	0.01210039931083411	0.01222322902942467	0.01243642807675414	0.012735746005202546	0.013116932367149755	0.01366489371980676	0.014221289855072459	0.01484036714975845	0.01551195652173913	0.016205198067632844	0.016985193236714977	0.017784536231884057	0.01862049275362318	0.019477743961352646	0.02035286473429951	0.021235739130434778	0.02212246859903381	0.022991879227053133	0.023799149758454104	0.024568574879227048	0.02525786473429951	0.025849884057971013	0.026356463768115936	0.02680010628019323	0.02720094685990338	0.027605217391304348	0.028076429951690813	0.028691309178743952	0.029529057971014485	0.03065448309178743	0.03211470531400966	0.03393536714975846	0.036109410628019326	0.038630362318840566	0.04148517874396135
P05	S03	5.3375	2016	20160907	N1	C1	Calibration	reproductive post-heading	103	0.01137690476673101	0.01104147859869599	0.01079081020911452	0.010623204216073878	0.010536965237660893	0.010530397891963118	0.010601806797067657	0.010749496571061775	0.010971771832032717	0.01126693719806763	0.011700463768115938	0.012178173913043478	0.012700289855072457	0.01328932367149758	0.013910304347826082	0.014611579710144925	0.015348154589371978	0.016131241545893713	0.016941845410628015	0.017786057971014485	0.01863833816425121	0.019506328502415453	0.020365661835748786	0.02118337198067632	0.02196777777777777	0.0226841690821256	0.023317642512077293	0.023873483091787436	0.024368632850241545	0.02482426086956522	0.025277560386473427	0.025777922705314003	0.02639865217391304	0.027209371980676324	0.028260913043478258	0.02960002415458936	0.03124367149758452	0.033191893719806756	0.03544600483091787	0.037982091787439616
P06	S01	5.2875	2016	20160907	N2	C1	Calibration	reproductive post-heading	103	0.009743647292321333	0.009468292996858215	0.009269762035066357	0.009145100621600687	0.009091354971115842	0.009105571298266958	0.009184795817708853	0.009326074744096469	0.00952645429208474	0.0097829806763285	0.010143560386473429	0.010526594202898549	0.010953536231884057	0.011415927536231881	0.011885391304347822	0.012413149758454105	0.012951594202898549	0.013515888888888886	0.014091521739130431	0.014680516908212557	0.015261574879227049	0.015842729468599038	0.016403961352657002	0.016921830917874393	0.017405507246376805	0.01783429468599033	0.018187879227053137	0.01847877777777777	0.018720850241545888	0.018930347826086952	0.019141903381642508	0.01940411594202899	0.019779169082125604	0.02033087439613527	0.02109976328502415	0.022134657004830915	0.023453710144927538	0.025051869565217384	0.026921362318840573	0.02905290821256038
P06	S02	4.6	2016	20160907	N2	C1	Calibration	reproductive post-heading	103	0.012472133002263606	0.012103711496233242	0.011827317202121518	0.011641809617918419	0.011546048241613462	0.01153889257119693	0.011619202104658614	0.011785836339988497	0.012037654775176536	0.012373516908212557	0.012870671497584538	0.013423642512077293	0.014049502415458937	0.014734710144927535	0.015471338164251204	0.016290946859903378	0.01715516425120773	0.018066507246376807	0.019019541062801928	0.020005434782608692	0.021009106280193233	0.022014734299516902	0.023016111111111102	0.02396205797101449	0.024867352657004828	0.025686579710144923	0.02640711111111111	0.027034299516908205	0.027588946859903377	0.028096140096618354	0.028600555555555553	0.02916194685990338	0.02986384057971014	0.03078234299516907	0.03198137681159421	0.03350081642512077	0.035384159420289836	0.03759775845410627	0.04014428985507245	0.043004555555555546
P06	S03	4.3625	2016	20160907	N2	C1	Calibration	reproductive post-heading	103	0.011564451336103688	0.01118359427046384	0.010901862487753756	0.01071605905205916	0.010622987027465294	0.010619449478058185	0.010702249467923369	0.010868190061146563	0.01111407432181347	0.011436705314009659	0.01191745410628019	0.012400415458937192	0.01297331884057971	0.013574594202898546	0.014221913043478258	0.014924927536231883	0.015673304347826083	0.01644172463768116	0.017234033816425118	0.018048449275362317	0.018873642512077293	0.01969121256038647	0.02049745410628019	0.02124390338164251	0.021948260869565212	0.022573705314009665	0.023101285024154584	0.023539743961352656	0.023912574879227048	0.02423825120772946	0.02456465700483091	0.024957159420289855	0.025496285024154585	0.02626939613526569	0.027342371980676315	0.028770304347826084	0.030581135265700474	0.032766961352657	0.03532527053140096	0.03823616908212559
P07	S01	1.625	2016	20160907	N0	C3	Calibration	reproductive post-heading	103	0.01297341471571923	0.012606818654775176	0.012327939056112932	0.012135565403195953	0.012028487179487186	0.012005493868450403	0.012065374953548855	0.012206919918245991	0.012428918246005219	0.012730159420289851	0.013196618357487921	0.013656724637681156	0.014222227053140092	0.014836888888888887	0.015493444444444447	0.016246589371980674	0.017063338164251204	0.017929647342995167	0.018853425120772947	0.019832294685990334	0.02083625603864734	0.021863251207729462	0.022910275362318832	0.02392190338164251	0.02490961352657004	0.025838357487922705	0.026690028985507243	0.027454048309178743	0.02816168115942028	0.02882668115942028	0.02948734299516908	0.030202710144927536	0.031044492753623188	0.03207125603864734	0.033337913043478266	0.03489217391304347	0.03677559420289854	0.03896457004830917	0.04147666183574878	0.044290763285024154
P07	S02	1.525	2016	20160907	N0	C3	Calibration	reproductive post-heading	103	0.015558476994020756	0.014930948109861165	0.014448365257930411	0.014108751140164386	0.013910128458498048	0.013850519914867751	0.013927948211209067	0.014140436049457767	0.014486006131549638	0.014962681159420286	0.015699922705314003	0.01648621256038647	0.01742917391304347	0.018466144927536225	0.01956556038647343	0.0207963381642512	0.022083429951690815	0.023432985507246366	0.024832082125603862	0.026275855072463765	0.02773206763285023	0.029192642512077295	0.030641222222222216	0.03200216908212559	0.03329849758454105	0.03447312077294685	0.03550042995169081	0.03640454106280192	0.037225429951690814	0.03799455555555554	0.038783990338164244	0.039658376811594204	0.040718101449275367	0.04204575362318841	0.043680579710144926	0.04569094202898551	0.0481081690821256	0.050924458937198075	0.05414246859903381	0.05775072946859902
P07	S03	1.9125	2016	20160907	N0	C3	Calibration	reproductive post-heading	103	0.014907780851998493	0.014374446336272426	0.013959044491740086	0.013660021908043829	0.013475825174825198	0.01340490088172697	0.013445695618391259	0.013596655974460305	0.013856228539576385	0.014222859903381641	0.014795096618357486	0.015410758454106277	0.016140560386473424	0.016940666666666666	0.017799565217391303	0.018787719806763286	0.019836057971014488	0.020954400966183576	0.0221293381642512	0.023362821256038648	0.024620971014492746	0.02591403864734298	0.02720768599033816	0.028449299516908208	0.029656405797101448	0.030765661835748793	0.031754502415458935	0.03263623671497584	0.03342884057971013	0.034169507246376796	0.034913961352657	0.035746323671497576	0.0367696763285024	0.03807921739130435	0.0397400193236715	0.04182006280193236	0.04435527053140096	0.04733247826086955	0.050759140096618346	0.05461100966183574
P08	S01	6.175	2016	20160907	N1	C3	Calibration	reproductive post-heading	103	0.016370715110976188	0.015922158474375874	0.01559837388939559	0.015395520354042205	0.01530975686632208	0.015337242424242442	0.015474136025809927	0.015716596669031423	0.016060783351913806	0.016502855072463768	0.017144632850241537	0.017804265700483084	0.018554801932367145	0.019376758454106278	0.020227222222222216	0.02116661352657005	0.022152801932367145	0.023179386473429948	0.02423527053140096	0.025309222222222216	0.026379144927536225	0.02743633333333333	0.028471714975845407	0.02942791787439613	0.030320990338164242	0.03110206280193236	0.03176289855072462	0.03230697101449275	0.032758120772946854	0.033149642512077276	0.0335331690821256	0.03398771014492754	0.03461542028985507	0.0355103188405797	0.03675663768115943	0.03841975845410628	0.040534980676328505	0.04309179710144928	0.04607883574879227	0.04948108695652173
P08	S02	5.7	2016	20160907	N1	C3	Calibration	reproductive post-heading	103	0.013816729569947136	0.013442625823451914	0.013174531671227292	0.01300948344650527	0.01294451748251748	0.012976670112496213	0.01310297766967331	0.013320476487280812	0.013626202898550748	0.014017193236714973	0.014563241545893715	0.015161657004830912	0.015844690821256033	0.016576966183574876	0.017327014492753624	0.018163294685990334	0.019034478260869563	0.019929903381642505	0.020855376811594196	0.02178878743961352	0.022728067632850235	0.023655652173913036	0.02456581642512077	0.025392391304347818	0.02615818357487923	0.02683190821256038	0.0273909420289855	0.027846135265700477	0.028225657004830904	0.028554444444444434	0.028884787439613525	0.029293256038647332	0.029875879227053138	0.03072715458937198	0.03193241545893719	0.03354484057971014	0.03560801932367149	0.03809481159420289	0.040993198067632845	0.04429180193236714
P08	S03	4.4624999999999995	2016	20160907	N1	C3	Calibration	reproductive post-heading	103	0.009562811847572877	0.009209938211546916	0.008941285885611936	0.00875419161514825	0.008645992145535637	0.008614024222154662	0.008655624590385451	0.008768129995608245	0.008948877183203285	0.009195202898550725	0.009567120772946858	0.009953772946859903	0.010418227053140095	0.010907386473429946	0.0114233768115942	0.012002154589371981	0.012608400966183573	0.013242053140096617	0.013902705314009662	0.014576560386473425	0.015257067632850233	0.015942623188405794	0.01662342995169082	0.01725405797101449	0.017860144927536223	0.01839969565217391	0.018860381642512074	0.019251415458937195	0.019585333333333333	0.019880120772946853	0.02017145410628019	0.020514840579710147	0.020980362318840578	0.02163585990338164	0.02254143961352657	0.023746135265700484	0.02526104830917874	0.027094589371980664	0.029240487922705307	0.031683386473429956
P09	S01	5.2	2016	20160907	N2	C3	Calibration	reproductive post-heading	103	0.012836318198709694	0.012433572683355296	0.01213941665822097	0.011951027667984294	0.011865583257322388	0.011880260970913156	0.011992238353433993	0.012198692949562493	0.01249680230397624	0.012883743961352655	0.013461579710144923	0.014038995169082124	0.014712888888888881	0.015445956521739123	0.016213198067632845	0.017068821256038647	0.017972357487922704	0.0189103961352657	0.019889927536231877	0.02089637198067633	0.02192709178743961	0.022961913043478256	0.023994690821256034	0.02495983574879226	0.025875077294685987	0.026711082125603858	0.0274293768115942	0.02804948309178743	0.028598492753623177	0.029101710144927535	0.029606241545893714	0.030186053140096612	0.030938077294685992	0.031935429951690825	0.03324746376811594	0.03492317391304347	0.036994787439613513	0.03943936714975845	0.04224700483091787	0.045401391304347824
P09	S02	3.1	2016	20160907	N2	C3	Calibration	reproductive post-heading	103	0.012511222762744714	0.01204842876929834	0.011695715178541222	0.011450304381608878	0.011309418769636176	0.011270280733758995	0.011330112665112654	0.011486136954832589	0.011735575994054273	0.012075652173913046	0.012608314009661833	0.013143690821256037	0.0137727536231884	0.014450154589371978	0.015181299516908211	0.015998096618357483	0.016868425120772947	0.017784570048309172	0.01874821256038647	0.019749019323671492	0.020764768115942026	0.02180011594202898	0.02283234299516908	0.023812328502415454	0.02476398550724637	0.02563587439613526	0.02640864251207729	0.027094028985507234	0.02770755072463767	0.02827546859903381	0.028838536231884045	0.02946134299516907	0.03022707246376811	0.03121416425120772	0.03247573913043477	0.03407431400966183	0.036026637681159414	0.038332362318840574	0.04098491304347824	0.04397644444444443
P09	S03	3.575	2016	20160907	N2	C3	Calibration	reproductive post-heading	103	0.015379593561028552	0.014938841728319998	0.014625881355359582	0.014438479916219148	0.014374404884970094	0.01443142373568462	0.014607303942434363	0.01489981297929121	0.015306718320327043	0.01582578743961352	0.016561584541062793	0.017324062801932365	0.018227101449275362	0.019196275362318833	0.020221545893719804	0.02137961835748792	0.022598647342995163	0.02388143961352656	0.025218951690821254	0.026609531400966176	0.028022280193236715	0.02946070048309178	0.03090488405797101	0.03228953140096618	0.033643850241545877	0.03491971014492753	0.03608960386473428	0.03716876811594202	0.03817968599033815	0.039139429951690806	0.04009149758454106	0.04109430434782608	0.042214323671497585	0.04352026086956521	0.045055734299516904	0.04686772946859903	0.04898816425120772	0.05138496618357487	0.05405343961352657	0.05699898550724636
P10	S01	2.0375	2016	20160907	N0	C2	Calibration	reproductive post-heading	103	0.01823345456234608	0.017765905577514278	0.017420566061957327	0.017196900054052344	0.017094371592175944	0.0171124447147056	0.017250583460018218	0.017508251866490968	0.017884913972500957	0.018380033816425112	0.019110212560386468	0.019883507246376803	0.02078626570048309	0.021775115942028977	0.022845864734299514	0.02405293719806763	0.02534347342995169	0.0267165652173913	0.028169579710144933	0.029687729468599027	0.031245439613526556	0.03284154589371981	0.03444384541062801	0.03600096618357487	0.037523657004830915	0.03895995652173913	0.04027902898550725	0.04148947342995169	0.0426119806763285	0.04367485024154588	0.04472073913043477	0.04582381642512077	0.047084628019323664	0.048576647342995154	0.05036439130434782	0.05250112560386472	0.05504761352657003	0.05796550724637679	0.061263439613526566	0.06492547342995168
P10	S02	1.525	2016	20160907	N0	C2	Calibration	reproductive post-heading	103	0.014556774804905434	0.014122549609810485	0.01380106131549606	0.013589681716834013	0.013485782608695656	0.013486735785953193	0.013589913043478249	0.013792686176142677	0.014092426978818306	0.014486507246376809	0.015045652173913043	0.01564676328502415	0.016318985507246378	0.017071956521739127	0.017874748792270526	0.01877608695652173	0.01974481642512077	0.02077787922705313	0.021870811594202892	0.02301990821256038	0.0242079033816425	0.025428845410628016	0.026677386473429945	0.027896057971014486	0.029104323671497578	0.03026349758454106	0.03133406763285024	0.03233637198067633	0.03327802898550723	0.03418347826086956	0.035085826086956526	0.03604611594202899	0.03713378743961352	0.038411231884057956	0.0399239806763285	0.04171522222222221	0.0438194347826087	0.04622935265700481	0.04894786956521738	0.05196984541062802
P10	S03	1.5875	2016	20160907	N0	C2	Calibration	reproductive post-heading	103	0.016080429107124965	0.015635716428499046	0.01529956030201678	0.015071030860444035	0.014949198236546073	0.014933132563089103	0.015021903972838745	0.015214582598560839	0.015510238573021208	0.01590794202898551	0.016488009661835747	0.017137260869565213	0.017887135265700484	0.018706729468599026	0.019589657004830913	0.02059407729468599	0.021657328502415456	0.02278710144927536	0.023978111111111106	0.025220400966183564	0.026492198067632845	0.027799951690821258	0.029119917874396127	0.030395516908212555	0.03165003864734298	0.03282919323671497	0.03389880193236714	0.034878154589371976	0.03578553623188405	0.036649541062801924	0.03751532850241546	0.038452922705313995	0.039538797101449266	0.04085006280193237	0.04243046376811593	0.044335120772946844	0.046592082125603854	0.049204956521739125	0.052186879227053125	0.0555159420289855
P11	S01	4.1375	2016	20160907	N1	C2	Calibration	reproductive post-heading	103	0.015292931032735563	0.01490901435762306	0.01464026777811557	0.014484690517212328	0.014440281797912223	0.014505040843214773	0.014676966876119033	0.014954059119624306	0.015334316796729868	0.015815739130434783	0.016497429951690817	0.017207526570048304	0.018034719806763286	0.018925801932367144	0.019860338164251198	0.02092323188405797	0.022025135265700477	0.023178724637681152	0.024386864734299518	0.025638971014492744	0.026903246376811588	0.028204236714975843	0.02949307246376811	0.030725086956521725	0.031928328502415455	0.03304615458937197	0.03404630434782607	0.03495479710144927	0.035789932367149745	0.036579507246376805	0.0373625458937198	0.038220898550724636	0.03924383574879225	0.040521159420289846	0.042113057971014486	0.04407271980676327	0.04644263768115941	0.04919511594202897	0.05232338647342994	0.05581974879227052
P11	S02	4.4	2016	20160907	N1	C2	Calibration	reproductive post-heading	103	0.013882976081889303	0.0135014639708118	0.013233250228032806	0.01307577024424858	0.013026459410155056	0.013082753116448782	0.013242086753825868	0.013501895712982643	0.013859615384615408	0.014312681159420285	0.01494328985507246	0.015629884057971014	0.01640263285024154	0.017244681159420287	0.01812531884057971	0.019096628019323665	0.020107391304347823	0.021162961352657	0.02224549758454106	0.02335357487922704	0.024470961352657	0.025594671497584535	0.026695758454106277	0.027726830917874392	0.028709961352656993	0.02960527053140096	0.03038085507246376	0.03106247826086956	0.0316736038647343	0.032236898550724626	0.03280016908212561	0.03343410144927535	0.034227603864734286	0.035264468599033816	0.03660649758454106	0.03831257971014493	0.040413913043478245	0.04288349758454107	0.045721888888888895	0.04890641545893719
P11	S03	4.7125	2016	20160907	N1	C2	Calibration	reproductive post-heading	103	0.01550589557785233	0.015008717948717958	0.014647093088071298	0.014418245076179982	0.014319397993311039	0.014347775919732459	0.014500602935711608	0.014775103121516135	0.015168500557413632	0.015678019323671497	0.016408637681159414	0.01719595652173913	0.018079362318840577	0.019054695652173912	0.0200933574879227	0.02123853140096618	0.02245363768115942	0.023724811594202894	0.025054357487922698	0.026432178743961348	0.02783482608695652	0.029251579710144922	0.030671328502415454	0.03202187439613526	0.033328478260869564	0.034538758454106276	0.03562219323671497	0.03659185507246377	0.037472062801932354	0.03829372463768116	0.039111227053140095	0.04000563285024153	0.04107030917874395	0.04239717391304348	0.04407075845410627	0.04614629951690821	0.04865693236714976	0.0516025652173913	0.05498337198067631	0.05877103381642511
P12	S02	4.4	2016	20160907	N2	C2	Calibration	reproductive post-heading	103	0.015392406405189204	0.014984733015776497	0.01469768984155937	0.014528775446775532	0.0144754883956623	0.014535327252457706	0.014705790581399262	0.014984376946724746	0.015368584912671897	0.01585591304347826	0.016554309178743957	0.017272338164251198	0.018101961352657	0.01900524637681159	0.019942009661835743	0.020998502415458933	0.022109130434782607	0.023269478260869565	0.024478193236714976	0.025721681159420282	0.026988840579710145	0.0282676038647343	0.029547545893719798	0.03076158454106279	0.03192940096618357	0.033014405797101444	0.033971246376811585	0.03482921739130435	0.035603130434782596	0.03632862801932366	0.03704638647342995	0.03784219323671496	0.038810318840579706	0.0400308115942029	0.04158712077294686	0.04352480193236713	0.04587928502415457	0.04864544927536231	0.051804908212560376	0.055338647342995165
P12	S03	4.525	2016	20160907	N2	C2	Calibration	reproductive post-heading	103	0.015925349481436632	0.015514775852167161	0.015214498158845952	0.015024076213641529	0.014943069828722006	0.014971038816256221	0.015107542988412537	0.01535214215735952	0.015704396135265725	0.016163864734299514	0.01683288405797101	0.0175521497584541	0.018382106280193235	0.019293884057971014	0.020271570048309175	0.02138246859903382	0.022565207729468597	0.023813618357487916	0.025138082125603867	0.02651585990338164	0.027932985507246367	0.029379521739130433	0.03084313526570048	0.032253845410628014	0.033636589371980656	0.034942898550724626	0.03613665217391304	0.03723234299516908	0.038247256038647336	0.03920308212560387	0.04014114492753624	0.04113420772946859	0.04226805314009661	0.04362000483091788	0.04525897584541062	0.04723488888888889	0.04958280676328502	0.05228815458937196	0.055342816425120754	0.058726782608695634
P01	S01	1.35	2017	20170709	N0	C0	Validation	vegtative	46	0.018046642140468416	0.01764827722036418	0.017344849126718655	0.01713367484206627	0.017012071348940932	0.01697735562987738	0.017026844667409877	0.017157855444072816	0.01736770494240061	0.017653710144927535	0.01806814492753623	0.018560086956521737	0.01913406763285024	0.019747033816425116	0.02038451207729468	0.0210803768115942	0.021779594202898548	0.02247975845410628	0.02317192270531401	0.02384215458937198	0.02446553623188405	0.025052173913043468	0.02558693719806763	0.02603662801932367	0.026424792270531395	0.026716782608695644	0.02690886956521739	0.027012057971014487	0.02706282125603864	0.027070734299516903	0.027074531400966176	0.027093922705314005	0.027187990338164245	0.027421082125603857	0.027831690821256028	0.028476628019323665	0.02936049275362318	0.030485845410628015	0.03183902415458936	0.033411072463768114
P01	S02	1.325	2017	20170709	N0	C0	Validation	vegtative	46	0.01708292645518747	0.01676426323435019	0.016521139691226615	0.016350077227120806	0.016247597243336385	0.01621022114117767	0.016234470321948573	0.016316866186953136	0.016453930137495364	0.016642183574879225	0.016911793880837352	0.017188702093397738	0.017516966183574876	0.01787721095008051	0.018245732689210953	0.018675388083735908	0.019122099838969394	0.019590164251207725	0.02008562962962963	0.020599768115942028	0.02110990016103059	0.021625262479871173	0.022142795491143313	0.02262446376811594	0.02309778421900161	0.02352018679549114	0.023892180354267305	0.024202640901771332	0.024457990338164246	0.024661971014492755	0.024842898550724628	0.02503823510466988	0.02531093075684379	0.025731677938808366	0.026353636070853458	0.027244045088566822	0.02842260869565217	0.02987527214170692	0.031599761674718195	0.03358996457326891
P01	S03	0.6625	2017	20170709	N0	C0	Validation	vegtative	46	0.02019519181784414	0.019875544677544675	0.019644247424073488	0.019497025877504223	0.019429605857910204	0.019437713185365368	0.019517073679943233	0.019663413161717498	0.019872457450761816	0.02013993236714976	0.020506531400966175	0.020856657004830914	0.02127644444444444	0.021728502415458928	0.02219746859903381	0.02273869565217391	0.02330125603864734	0.02389748792270531	0.02451969082125603	0.025167111111111102	0.025809719806763273	0.026449777777777777	0.027092879227053134	0.027700792270531394	0.028297710144927535	0.028834512077294684	0.02932609661835748	0.029746772946859897	0.030110676328502416	0.030416512077294674	0.030704821256038645	0.031005294685990337	0.031376251207729466	0.03188533333333333	0.032568830917874395	0.033492869565217395	0.034673391304347816	0.036113217391304346	0.03781094685990337	0.03975045410628019
P02	S01	1.5625	2017	20170709	N1	C0	Validation	vegtative	46	0.012267671092192975	0.011949303469477385	0.01170358085875474	0.011527885611972676	0.011419600081078351	0.011376106618019669	0.011394787574744089	0.011473025303199203	0.011608202155332606	0.011797700483091787	0.012105342995169079	0.012411159420289851	0.012792550724637678	0.013208425120772947	0.013621507246376806	0.014069565217391299	0.014541536231884056	0.015006888888888884	0.015465091787439609	0.015914347826086955	0.016328763285024153	0.016710289855072457	0.017058599033816423	0.017340850241545885	0.017576212560386474	0.017740270531400953	0.017837342995169085	0.017860096618357482	0.017825294685990336	0.017741623188405796	0.017626821256038643	0.017522299516908212	0.01748270531400966	0.01757816425120773	0.01786690821256039	0.018399826086956516	0.019199845410628014	0.02025071497584541	0.021545845410628015	0.023075516908212558
P02	S02	1.925	2017	20170709	N1	C0	Validation	vegtative	46	0.009680844836323246	0.009358197628458501	0.009103577683186342	0.008913982568156602	0.008786409851018565	0.008717857099422317	0.008705321881017527	0.008745801763453931	0.008836294314381281	0.008973797101449276	0.009191584541062801	0.009441748792270529	0.009737256038647342	0.010053594202898548	0.010366260869565214	0.010715072463768118	0.011066850241545892	0.011423236714975846	0.011773555555555551	0.012114338164251205	0.012427574879227053	0.012721864734299516	0.012982917874396128	0.013200125603864733	0.013377362318840577	0.013502695652173909	0.013572318840579706	0.01358531400966183	0.013550444444444441	0.013473381642512074	0.013373932367149753	0.013276560386473424	0.013237449275362316	0.013309217391304345	0.013557043478260868	0.014022067632850238	0.014726077294685986	0.015657777777777777	0.016809536231884054	0.018170589371980676
P02	S03	2	2017	20170709	N1	C0	Validation	vegtative	46	0.00841898182493848	0.008137544542414112	0.007917676294719745	0.007756441032397656	0.007650902705989676	0.00759812526603831	0.007595172663085705	0.007639108847674058	0.007726997770345607	0.00785590338164251	0.00805025120772947	0.008277236714975846	0.00853830917874396	0.008812077294685989	0.009096724637681158	0.009405449275362318	0.009713565217391302	0.010022666666666666	0.010323236714975844	0.010614173913043477	0.010888376811594202	0.0111363961352657	0.011356086956521736	0.0115332077294686	0.01168133333333333	0.011782579710144922	0.011833285024154587	0.011836328502415455	0.011797062801932367	0.011720222222222219	0.011616231884057965	0.011515922705314008	0.011471053140096613	0.011534801932367146	0.011763352657004829	0.01220711111111111	0.012875478260869561	0.013762966183574874	0.014854415458937195	0.01614963285024154
P03	S01	2.9875	2017	20170709	N2	C0	Validation	vegtative	46	0.007061817371034888	0.006788619168271345	0.006571550150332728	0.0064076409918584895	0.0062939223674876015	0.006227424951859731	0.0062051794196142	0.006224216445390357	0.006281566703827578	0.0063742608695652155	0.006517536231884058	0.00670405797101449	0.006899806763285023	0.007109545893719805	0.007324946859903382	0.007551516908212558	0.0077846956521739116	0.008016077294685986	0.008246811594202897	0.008475671497584538	0.008682125603864733	0.008870975845410625	0.009042202898550723	0.00918013526570048	0.009292057971014492	0.009360937198067633	0.009394821256038646	0.009382995169082123	0.009332995169082123	0.009249391304347827	0.009146318840579705	0.009042956521739129	0.008985797101449273	0.00902425120772947	0.009212231884057969	0.009595719806763284	0.0101871884057971	0.010975971014492754	0.01195157487922705	0.013107681159420287
P03	S02	3.3625	2017	20170709	N2	C0	Validation	vegtative	46	0.007226894699503529	0.006930659437181177	0.006699586162629611	0.006529802202628398	0.00641743488395664	0.006358611533394141	0.006349459477720344	0.006386106043714734	0.006464678558156825	0.006581304347826085	0.006773806763285022	0.006957391304347823	0.007188260869565216	0.007406531400966182	0.007639613526570047	0.007887613526570046	0.008129739130434781	0.008372685990338163	0.008621884057971013	0.008853874396135265	0.009069391304347826	0.0092703768115942	0.009450425120772946	0.009584966183574874	0.009702550724637679	0.009782173913043476	0.009809845410628019	0.00980230917874396	0.00975471497584541	0.009675091787439615	0.009570144927536234	0.00947095652173913	0.009415381642512077	0.009456289855072459	0.009649845410628018	0.010033391304347824	0.01062152657004831	0.011412850241545891	0.01240016425120773	0.013568541062801929
P03	S03	2.75	2017	20170709	N2	C0	Validation	vegtative	46	0.009379689030776114	0.009088912198912202	0.008857196885240332	0.008682301611432158	0.00856198489915883	0.008494005270092225	0.00847612124590385	0.008506091348265256	0.008581674098848023	0.008700628019323671	0.008906135265700483	0.009116231884057972	0.009393478260869564	0.009676	0.009967333333333333	0.01029790338164251	0.010639777777777774	0.010971932367149757	0.011316521739130433	0.011648492753623186	0.011956028985507242	0.012250173913043479	0.01251298550724638	0.012738618357487921	0.012932057971014488	0.013067874396135262	0.013147874396135262	0.01317164251207729	0.01314815458937198	0.013081700483091787	0.012984096618357484	0.012892859903381642	0.01286191304347826	0.012962618357487918	0.013261362318840578	0.013806106280193233	0.01461421256038647	0.015680560386473426	0.016990164251207723	0.018533159420289852
P04	S01	1.475	2017	20170709	N0	C1	Validation	vegtative	46	0.015413895161199651	0.015120218821436207	0.014900615429658882	0.014752416044503083	0.014672951724603905	0.014659553528597023	0.014709552515117724	0.014820279742801474	0.014989066270283676	0.015213243156199676	0.015543175523349438	0.015884528180354265	0.01627666988727858	0.016707665056360704	0.017150119162640903	0.017654177133655396	0.01817393880837359	0.018721655394524958	0.019288070853462156	0.019864476650563605	0.020429777777777776	0.02099647020933977	0.021546273752012873	0.022053365539452495	0.022534151368760063	0.02295601288244767	0.023308521739130433	0.023592225442834132	0.023815568438003216	0.023993268921095	0.02414285990338164	0.0243216038647343	0.02458807729468599	0.025019181964573263	0.025672869565217388	0.02659962640901771	0.027825114331723022	0.029331735909822857	0.03110091465378422	0.03313279871175522
P04	S02	0.65	2017	20170709	N0	C1	Validation	vegtative	46	0.01539701782597447	0.015143196783892435	0.014949042870173282	0.014812167989820242	0.014730184047836228	0.014700702949224691	0.014721336598988768	0.014789696902131676	0.014903395763656646	0.015060045088566822	0.01527957487922705	0.01552975845410628	0.0158140805152979	0.016122183574879222	0.016446119162640892	0.016808064412238328	0.0171922576489533	0.01759600644122383	0.01801527858293075	0.018448940418679543	0.018881906602254427	0.019317397745571657	0.019747162640901768	0.020147323671497585	0.0205378808373591	0.020882570048309176	0.021174576489533005	0.02141979388083736	0.021617790660225438	0.021782879227053135	0.021931999999999993	0.022104921095008046	0.02235657971014492	0.022736991948470207	0.02329895652173913	0.02408517230273752	0.025115555555555547	0.026371806763285013	0.027846821256038653	0.029526312399355874
P04	S03	0.7	2017	20170709	N0	C1	Validation	vegtative	46	0.016892441133745606	0.016610578358839237	0.016383235194756908	0.01620830242221558	0.01608367082193171	0.016007231174622476	0.015976874261004685	0.015990490861795204	0.0160459717577109	0.016141207729468598	0.01629762318840579	0.0164795652173913	0.016680763285024155	0.01692595169082125	0.017176821256038644	0.01746517874396135	0.01777599033816425	0.018109391304347827	0.018454144927536224	0.018810724637681155	0.019169632850241546	0.019532038647342986	0.0198843768115942	0.0202187922705314	0.020532985507246377	0.02081061835748792	0.021037719806763285	0.021221449275362313	0.02135929468599033	0.021473478260869566	0.021569004830917865	0.021695748792270524	0.021897227053140088	0.02223729468599033	0.022755855072463763	0.023498618357487917	0.02448412560386473	0.025703227053140085	0.02714718840579709	0.028814038647342978
P05	S01	3.5625	2017	20170709	N1	C1	Validation	vegtative	46	0.005915990709773453	0.0056228636194723194	0.005392841322928249	0.005222655518394758	0.0051090379041248786	0.00504872017837235	0.005038434039390558	0.00507491118543292	0.005154883314752888	0.0052750821256038645	0.005467700483091785	0.0056666473429951665	0.005928821256038646	0.006201613526570046	0.006456966183574878	0.006737236714975845	0.007008202898550725	0.00727046376811594	0.007530492753623186	0.007784038647342993	0.008000338164251206	0.008196917874396133	0.008370830917874392	0.008498714975845409	0.00859591304347826	0.008649961352657005	0.008650618357487922	0.00861005797101449	0.00853966183574879	0.008438676328502412	0.008324840579710143	0.008212908212560386	0.008144125603864733	0.008169043478260868	0.008334560386473427	0.008683487922705313	0.009222782608695652	0.009948357487922702	0.010846647342995168	0.011915565217391302
P05	S02	4.125	2017	20170709	N1	C1	Validation	vegtative	46	0.005488421674943522	0.005253367115975814	0.005068094490050987	0.004929626363974279	0.004834985304550537	0.004781193878585179	0.004765274652883345	0.00478425019425019	0.0048351430694909	0.0049149758454106254	0.005031690821256038	0.005175468599033816	0.005339768115942029	0.005507594202898551	0.005670763285024153	0.005853091787439611	0.006030927536231883	0.006208202898550724	0.00638872463768116	0.006548454106280192	0.006700753623188404	0.006839652173913041	0.006955623188405796	0.007048792270531399	0.007130212560386469	0.007181951690821257	0.0071978840579710116	0.007185758454106279	0.007146367149758454	0.007081507246376811	0.006993178743961352	0.006910589371980676	0.006865439613526567	0.006903884057971013	0.007066270531400964	0.007393913043478259	0.007886338164251208	0.008552666666666663	0.009378193236714976	0.010359884057971015
P05	S03	2.5625	2017	20170709	N1	C1	Validation	vegtative	46	0.009439913786696645	0.008916093645484957	0.008545636566332174	0.008323453363062172	0.008244454849498328	0.008303551839464903	0.008495655146785562	0.008815675585284247	0.009258523968784864	0.009819111111111107	0.01060774879227053	0.011543217391304346	0.012587062801932366	0.013689323671497583	0.014793198067632851	0.015921169082125604	0.017004985507246377	0.01802715942028985	0.018989642512077295	0.019834289855072462	0.020566173913043478	0.021174028985507243	0.021639082125603865	0.021934985507246374	0.02208592270531401	0.022051835748792263	0.021844309178743956	0.021521826086956516	0.021153014492753617	0.020774608695652168	0.020416067632850234	0.020090743961352655	0.019826840579710132	0.019695497584541057	0.019724898550724637	0.019962347826086947	0.02040465700483091	0.02105301449275362	0.02188426086956521	0.0228899806763285
P06	S01	2.6624999999999996	2017	20170709	N2	C1	Validation	vegtative	46	0.011393215702172376	0.011077413533326575	0.010854727813249523	0.010719863281645961	0.010667524678220325	0.010692416742677624	0.010789244214722465	0.010952711834059643	0.011177524340393923	0.011458386473429947	0.011833816425120772	0.012236869565217388	0.012690637681159416	0.013155275362318836	0.013616376811594201	0.014113130434782607	0.014597410628019319	0.01506927536231884	0.015523835748792267	0.01595278260869565	0.0163407922705314	0.016686067632850236	0.016988376811594198	0.017227333333333327	0.017414338164251208	0.01753813526570048	0.017572898550724633	0.01755633816425121	0.01748295652173913	0.017366231884057965	0.017211999999999995	0.017068057971014485	0.016983439613526566	0.01702389371980676	0.017261468599033814	0.017744173913043473	0.018469169082125602	0.01945240579710145	0.020680985507246376	0.022129516908212556
P06	S02	2.4625000000000004	2017	20170709	N2	C1	Validation	vegtative	46	0.008334523124218902	0.008054513158339249	0.007828354244788999	0.007653514881254125	0.00752746356542011	0.0074476687949731404	0.007411599067599063	0.00741672288098375	0.007460508732813088	0.0075404251207729445	0.007676193236714975	0.007841971014492752	0.008041140096618356	0.008249449275362319	0.008463362318840581	0.008695400966183571	0.008938270531400963	0.00917711111111111	0.00942589371980676	0.00966471497584541	0.009886908212560386	0.010096570048309177	0.010294212560386472	0.010458599033816424	0.010598589371980674	0.010704695652173912	0.010751169082125601	0.0107583574879227	0.01072825120772947	0.010662028985507246	0.010574811594202899	0.010492280193236713	0.010465710144927535	0.010550048309178743	0.01080559420289855	0.0112759806763285	0.011964946859903382	0.012875690821256034	0.014000531400966179	0.015326309178743957
P06	S03	2.7125	2017	20170709	N2	C1	Validation	vegtative	46	0.007135444410661936	0.006841116178507487	0.0066106722745852865	0.006440252018512997	0.006325994729907792	0.006264039728387552	0.006250526333569809	0.006281593865072122	0.006353381642512086	0.006462028985507246	0.006633526570048308	0.006806135265700481	0.007031913043478259	0.007250801932367149	0.007467111111111112	0.007698830917874394	0.007933439613526569	0.008154599033816424	0.008366289855072461	0.008570019323671496	0.008750434782608693	0.008914028985507244	0.009056570048309178	0.009155758454106279	0.009234	0.00927989371980676	0.009278260869565215	0.00924110144927536	0.009162376811594201	0.009059719806763282	0.008931246376811593	0.008804115942028982	0.00872285990338164	0.008744386473429951	0.008925120772946857	0.009298850241545892	0.009887314009661835	0.010685265700483093	0.011682772946859902	0.012872966183574882
P07	S01	1.65	2017	20170709	N0	C3	Validation	vegtative	46	0.020704142765447325	0.020216061957366305	0.01980386169386163	0.019464165230904586	0.019193595824465434	0.018988776730515848	0.018846331205026857	0.018762882503969465	0.018735053883314763	0.01875946859903381	0.01885995169082125	0.019009314009661837	0.019185082125603863	0.01939044444444444	0.019593855072463764	0.019851603864734297	0.020129516908212554	0.02042289855072463	0.02074330434782608	0.021068028985507244	0.02138963285024154	0.02173420289855072	0.022068454106280187	0.022375632850241536	0.022675845410628014	0.022919439613526566	0.02308893719806762	0.023203004830917865	0.023266376811594196	0.02328838647342995	0.023304859903381634	0.023357835748792265	0.02351555555555555	0.023851942028985506	0.02441449275362318	0.025277323671497584	0.026426222222222216	0.027886454106280188	0.029638830917874393	0.031668801932367145
P07	S02	0.675	2017	20170709	N0	C3	Validation	vegtative	46	0.022941068477416466	0.022601518800040535	0.022345498226411235	0.02216904810648299	0.022068209790209795	0.02203902462754637	0.022077533968446993	0.022179779162866103	0.022341801560758098	0.022559642512077288	0.022871632850241536	0.02318828019323671	0.023560859903381637	0.02396449275362318	0.024378328502415454	0.024847507246376806	0.0253411497584541	0.025852966183574872	0.026395362318840574	0.02694657971014492	0.027503971014492746	0.028069555555555546	0.02863932367149758	0.029169159420289848	0.02969308212560386	0.03015614492753623	0.030550434782608694	0.03088171014492753	0.031155710144927528	0.031379922705314006	0.03158576811594203	0.031812231884057976	0.03210785507246377	0.03254282125603865	0.033159864734299514	0.034030927536231874	0.03511773913043477	0.03647066666666665	0.03806248309178744	0.03987845410628017
P07	S03	0.625	2017	20170709	N0	C3	Validation	vegtative	46	0.026189463700550794	0.02590321154690719	0.025727150940846585	0.025654535066382905	0.025678617107530128	0.02579265024830245	0.025989887672713735	0.026263582564778194	0.026606988108509876	0.0270133574879227	0.02750766666666666	0.028012758454106272	0.028546	0.029117594202898545	0.02970889855072463	0.030342980676328502	0.030994362318840587	0.031672188405797094	0.032363685990338155	0.03307871980676328	0.03379009178743961	0.034519492753623184	0.0352408502415459	0.03592724637681159	0.03661054589371981	0.037245270531400955	0.03779849758454105	0.038297898550724636	0.03874243478260869	0.03914344927536231	0.03952006763285024	0.039921386473429944	0.040405574879227045	0.04103943961352656	0.04186079227053139	0.042940999999999986	0.044259526570048315	0.04584600483091787	0.047690096618357464	0.0497777536231884
P08	S01	2.075	2017	20170709	N1	C3	Validation	vegtative	46	0.012972493665754677	0.012682891794196148	0.012490144758622996	0.012388461200635158	0.01237204976183236	0.012435119083814753	0.01257187780818214	0.012776534576534554	0.01304329803047196	0.0133663768115942	0.013780763285024152	0.014230850241545892	0.01469817391304348	0.015211256038647343	0.01570935265700483	0.01623248309178744	0.016742782608695647	0.01725060869565217	0.017736096618357487	0.018203835748792266	0.018617526570048306	0.019003990338164245	0.019326270531400958	0.01959608695652174	0.019812183574879225	0.01996763285024154	0.020040937198067627	0.020049845410628014	0.020003661835748785	0.01991094685990338	0.019786772946859897	0.01967448309178743	0.019629130434782604	0.01972451207729468	0.020018521739130428	0.02058571014492753	0.02140840579710144	0.022510521739130426	0.023882164251207726	0.02549862801932367
P08	S02	1.75	2017	20170709	N1	C3	Validation	vegtative	46	0.012203892064457399	0.011954307759872981	0.011775499611499594	0.011664139691226707	0.01161690007094355	0.011630452822539786	0.011701470017904796	0.011826623728928063	0.012002586027499082	0.012226028985507243	0.012522801932367149	0.012872183574879225	0.013242579710144925	0.013647246376811592	0.01405373913043478	0.014491835748792268	0.014921999999999996	0.015345516908212557	0.015759864734299515	0.01615172946859903	0.016512753623188405	0.016840772946859896	0.017135120772946856	0.017369990338164245	0.017559584541062795	0.017698840579710145	0.0177643768115942	0.017776850241545888	0.017736405797101448	0.017654637681159414	0.017546289855072457	0.0174512077294686	0.01742034782608695	0.017511990338164255	0.017793420289855078	0.018300772946859903	0.019050927536231884	0.020036222222222223	0.021236975845410632	0.022642347826086952
P08	S03	1.8875000000000002	2017	20170709	N1	C3	Validation	vegtative	46	0.008736635654201002	0.008457777845343068	0.008240123543123517	0.008080900374987428	0.007977335968379462	0.007926657950744907	0.007926093949528727	0.007972871592175933	0.008064218506131558	0.008197362318840579	0.008409458937198066	0.008638657004830918	0.008907700483091786	0.009183729468599034	0.009486164251207728	0.009798666666666667	0.010122608695652173	0.010444531400966184	0.010766531400966183	0.01107616425120773	0.011368289855072461	0.011636628019323672	0.01187255072463768	0.012061333333333332	0.012223275362318833	0.012341217391304346	0.01240012560386473	0.01240220289855072	0.0123627922705314	0.012280743961352652	0.01217615458937198	0.0120747922705314	0.012032743961352652	0.012099893719806758	0.01235303381642512	0.012832821256038646	0.013555797101449272	0.01451030917874396	0.01568478260869565	0.017069371980676328
P09	S01	1.9125	2017	20170709	N2	C3	Validation	vegtative	46	0.013123767338941389	0.012827668389581437	0.012606399513529924	0.012456754062362843	0.012375525387655826	0.012359506840985109	0.012405491773926547	0.012510273538056137	0.012670645484949847	0.012883400966183572	0.013197400966183572	0.013528415458937196	0.013903478260869566	0.014312975845410624	0.014727903381642512	0.015177410628019321	0.0156392077294686	0.016106328502415453	0.01658488888888889	0.017043478260869563	0.01748078260869565	0.017911207729468595	0.018304618357487916	0.018649004830917866	0.018960048309178742	0.019204888888888882	0.019370502415458932	0.019473961352657002	0.019517217391304343	0.019510454106280193	0.019475758454106273	0.01945811594202898	0.01951253140096618	0.019718367149758453	0.020139999999999995	0.02083763285024154	0.021806705314009658	0.023069410628019323	0.024608956521739125	0.026411449275362313
P09	S02	1.8875	2017	20170709	N2	C3	Validation	vegtative	46	0.017338641126989095	0.017044126752474582	0.016832091686091667	0.016699342792473294	0.01664268693625215	0.01665893098206143	0.016744881794533963	0.016897346238302746	0.017113131178000764	0.017389043478260865	0.017760360708534623	0.018195214170692427	0.018675536231884053	0.019175806763285026	0.019697784219001604	0.020267858293075678	0.020841648953301116	0.021429075684380027	0.022025307568437996	0.022606235104669886	0.023157359098228664	0.023693178743961346	0.02418886956521738	0.02462286634460547	0.025018673107890497	0.025335961352656998	0.025554524959742343	0.025695999999999997	0.02576278904991948	0.025773417069243142	0.02575483413848631	0.025764657004830917	0.025867826086956515	0.02614854750402576	0.026681880837359097	0.027531793880837357	0.028693526570048304	0.030192051529790657	0.032003098228663436	0.034115239935587745
P09	S03	1.7875	2017	20170709	N2	C3	Validation	vegtative	46	0.013246449748319462	0.01293327502449242	0.012703759467585524	0.012554236140671006	0.012481038106820724	0.01248049842910713	0.012548950170602334	0.01268272639437855	0.012878160163508007	0.0131315845410628	0.013483207729468595	0.013871777777777775	0.014330512077294686	0.014803014492753622	0.015283439613526564	0.015792473429951687	0.016309043478260867	0.016825024154589367	0.017338164251207728	0.01784148792270531	0.018306367149758446	0.018742908212560385	0.019142048309178736	0.0194791690821256	0.019761024154589368	0.019974782608695646	0.02010453140096618	0.020149845410628017	0.02013226086956521	0.02006046376811594	0.01996036714975845	0.019879690821256034	0.019894222222222223	0.02009678260869565	0.020564077294685984	0.021361632850241546	0.022511439613526564	0.024004009661835742	0.025824521739130434	0.027958415458937187
P10	S01	0.7125	2017	20170709	N0	C2	Validation	vegtative	46	0.025902833755616483	0.025674733015776482	0.025550638559508117	0.025524843822843802	0.02559164224181611	0.025745327252457727	0.02598019229080096	0.02629053079287859	0.026670636194723183	0.027114801932367143	0.027649961352657	0.028230637681159416	0.028845352657004823	0.029486347826086945	0.030141458937198058	0.0308491497584541	0.031566115942028974	0.0322895845410628	0.03302487922705314	0.0337495458937198	0.03444478260869566	0.03513300483091787	0.03578494685990338	0.03637384541062802	0.03693574879227054	0.037418289855072465	0.03781172946859903	0.038131149758454094	0.03838082125603865	0.038571429951690814	0.03874317874396134	0.038944367149758456	0.03923445410628019	0.039698560386473424	0.04037907246376811	0.04134915942028986	0.042607449275362315	0.04416713043478259	0.04601421256038645	0.04814572946859903
P10	S02	0.725	2017	20170709	N0	C2	Validation	vegtative	46	0.05177065986509471	0.05171362868371561	0.051791821987995944	0.051992870038174176	0.05230440309448995	0.05271405141718195	0.0532094452664887	0.05377821490264964	0.05440799058590369	0.05508640257648952	0.055797172302737515	0.05656030917874396	0.057296077294685985	0.05801453784219002	0.05864830273752013	0.05933230917874395	0.05990226731078904	0.06040906924315619	0.06096523671497583	0.06146422544283414	0.06187795169082124	0.06233140096618354	0.06272427697262481	0.06306908212560386	0.06348341384863121	0.06386453462157811	0.06417717874396132	0.06448490177133652	0.06474197101449275	0.06499996779388081	0.06523355233494361	0.0655384025764895	0.06589733333333331	0.06633864734299513	0.06680020611916263	0.06749105958132044	0.06817368760064411	0.06907318518518518	0.070139806763285	0.07132067632850239
P10	S03	0.55	2017	20170709	N0	C2	Validation	vegtative	46	0.0233301000191436	0.0231023874418657	0.02294851932930193	0.022865065166717373	0.022848594439377035	0.022895676632546217	0.02300288123148991	0.023166777721473363	0.0233839355877617	0.023650924315619968	0.023977797101449268	0.024357855072463765	0.02477335909822866	0.02521039613526569	0.025663729468599027	0.026152489533011268	0.026662647342995168	0.02718352979066022	0.02772005797101449	0.028262376811594193	0.028800483091787437	0.02933311433172302	0.029849230273752005	0.030328663446054747	0.030796057971014486	0.031209487922705306	0.031567929146537846	0.03187438969404187	0.032137133655394515	0.03236668599033816	0.032597011272141686	0.03285195491143316	0.033177127214170696	0.03362298872785828	0.03422266666666666	0.03501022866344605	0.035999549114331716	0.03718072141706923	0.0385516650563607	0.040107838969404175
P11	S01	1.9375	2017	20170709	N1	C2	Validation	vegtative	46	0.025316315969055238	0.025060331880679697	0.024938625688321336	0.024940808047025385	0.025056489611837388	0.025275281037802817	0.02558679297996687	0.02598063609337519	0.026446421033073247	0.026973758454106277	0.027567449275362317	0.028195236714975844	0.028829594202898545	0.029498144927536215	0.03011697584541062	0.0307787536231884	0.03139780676328502	0.03200300483091787	0.03258677294685991	0.033141893719806755	0.03363721739130434	0.034121768115942024	0.03455330434782608	0.034916599033816414	0.03527305314009661	0.03555778743961351	0.035773642512077285	0.03592984541062802	0.03603304347826086	0.036094946859903373	0.03614342995169082	0.036208251207729476	0.03633348792270532	0.03661117874396135	0.03705347826086956	0.03777870531400966	0.038708821256038646	0.039928077294685976	0.04140465700483091	0.04312597101449275
P11	S02	2	2017	20170709	N1	C2	Validation	vegtative	46	0.019786820783081808	0.01946792750244924	0.019257654876524418	0.01914816296746736	0.019131611837437907	0.019200161548596346	0.01934597216310258	0.01956120374311676	0.019838016350798984	0.020168570048309173	0.02059510144927536	0.021000792270531397	0.02144087922705314	0.021895033816425116	0.022327091787439614	0.02279044444444444	0.023236338164251198	0.023677352657004824	0.024119913043478252	0.02453923671497584	0.024928801932367142	0.025306444444444444	0.025647999999999994	0.02593666666666666	0.02621867632850241	0.026427971014492742	0.026580241545893713	0.02667552657004831	0.02671706280193236	0.02671152657004831	0.026693371980676325	0.026685091787439608	0.026741014492753616	0.02694703381642512	0.027343700483091787	0.028026541062801932	0.028963487922705308	0.030191642512077285	0.03169600966183574	0.033468628019323675
P11	S03	1.875	2017	20170709	N1	C2	Validation	vegtative	46	0.01735507151785421	0.017187697442653967	0.01710562487753792	0.017104314786662578	0.017179228134184626	0.017325825884260692	0.017539569001047247	0.017815918448701028	0.018150335191378694	0.01853828019323671	0.019013864734299512	0.019537323671497582	0.020084811594202896	0.020656531400966176	0.021240772946859898	0.02184455072463768	0.0224467729468599	0.023039555555555556	0.023611429951690823	0.024155980676328497	0.024659845410628014	0.02512700483091787	0.02554258937198067	0.02589335265700482	0.026185710144927526	0.02640942028985507	0.02656272463768115	0.026642183574879224	0.02667242512077294	0.026652318840579708	0.026604811594202894	0.026567449275362316	0.026592956521739132	0.026744309178743954	0.027074637681159412	0.027618309178743954	0.02841005797101449	0.029409507246376802	0.030608869565217377	0.03200767149758453
P12	S01	2.5875	2017	20170709	N2	C2	Validation	vegtative	46	0.009067523495827992	0.00874696354852877	0.008503184791054323	0.008331615587311348	0.008227684301206054	0.008186819296645385	0.008204448937535889	0.008276001587784191	0.008396905611296926	0.00856258937198068	0.008781130434782607	0.009054685990338162	0.00935591304347826	0.009662434782608694	0.00996636714975845	0.0102891884057971	0.010601159420289852	0.010912193236714973	0.0112139806763285	0.011494657004830917	0.0117447729468599	0.011970628019323668	0.012164173913043475	0.012312666666666664	0.01243371980676328	0.0125063768115942	0.012521555555555553	0.01250100483091787	0.012440183574879225	0.012347526570048306	0.012230144927536228	0.01212797101449275	0.012074405797101445	0.01212630917874396	0.012334086956521738	0.012742560386473424	0.01336171014492753	0.014186724637681156	0.015205661835748795	0.016414405797101447
P12	S02	3.1125	2017	20170709	N2	C2	Validation	vegtative	46	0.0073235599135165605	0.007052591196243375	0.006841064389716537	0.006685834836661023	0.006583757879801371	0.006531688861862774	0.006526483125570079	0.006564996013648184	0.006644082868822007	0.006760599033816424	0.006926772946859903	0.007143236714975844	0.007371613526570046	0.007612434782608695	0.00786774879227053	0.00812813526570048	0.00839223188405797	0.008653594202898547	0.00890568115942029	0.009146811594202896	0.009358415458937196	0.009543671497584541	0.009705826086956524	0.00983622222222222	0.009923855072463766	0.009976995169082126	0.009988009661835748	0.009957265700483093	0.00989513043478261	0.009802086956521738	0.009698251207729467	0.009600850241545895	0.00955268599033816	0.00959904347826087	0.009782038647342995	0.010129198067632848	0.010659091787439609	0.011358995169082122	0.012221536231884057	0.013231681159420288
P12	S03	2.175	2017	20170709	N2	C2	Validation	vegtative	46	0.017910645468058758	0.01738038863551907	0.01698817950407076	0.01672667803452601	0.016588544187696376	0.01656643792439446	0.016653019205432235	0.016840947991621887	0.017122884243775567	0.01749148792270531	0.01801085990338164	0.018581966183574872	0.019215033816425114	0.019867149758454102	0.02053205797101449	0.021247483091787436	0.02194650724637681	0.02265612077294685	0.02334272463768116	0.02399888405797101	0.02459243478260869	0.025145207729468603	0.025628657004830913	0.026010869565217382	0.02633508212560386	0.026554106280193234	0.026664599033816416	0.026674144927536222	0.026601739130434784	0.026451782608695653	0.02627294202898551	0.026111826086956523	0.026055961352657007	0.0262129806763285	0.026669101449275357	0.027499671497584532	0.02869497101449275	0.030294990338164244	0.03228557971014492	0.03463607729468598
P01	S01	2.1875	2017	20170810	N0	C0	Validation	reproductive pre-heading	78	0.010678115604202806	0.010131682037769003	0.00967693084693078	0.009312271207054062	0.009036112293503649	0.008846863281645877	0.00874293334684639	0.00872273166447079	0.008784667409884806	0.008927149758454104	0.009222357487922703	0.009627961352657003	0.01004374879227053	0.010531149758454102	0.011035362318840577	0.011593816425120772	0.012179342995169082	0.012811999999999995	0.013445603864734295	0.014113082125603861	0.014771922705314008	0.015427613526570046	0.016051285024154583	0.016620599033816425	0.017111942028985506	0.0175143188405797	0.017816521739130432	0.018025545893719803	0.018165429951690817	0.018256405797101444	0.018339632850241542	0.018516792270531404	0.018901236714975844	0.019603884057971012	0.02070266666666666	0.022250995169082122	0.024274357487922706	0.026764444444444445	0.029714164251207723	0.03309453140096618
P01	S02	2.275	2017	20170810	N0	C0	Validation	reproductive pre-heading	78	0.010890500456065872	0.01045781304685653	0.010104842539103362	0.009828661666835763	0.009626343164082327	0.009494959764872803	0.009431584203236374	0.009433289213202252	0.009497147528799712	0.009620231884057969	0.009896251207729466	0.010135227053140095	0.01040021256038647	0.010724657004830919	0.01106280193236715	0.011459227053140097	0.01189690821256038	0.01237252173913043	0.012874666666666663	0.013405777777777775	0.013943516908212557	0.014481855072463762	0.015026318840579707	0.01553588405797101	0.0160095845410628	0.01642548792270531	0.01676900483091787	0.017034280193236714	0.017252251207729465	0.017441352657004833	0.017642743961352653	0.017924289855072464	0.01836828985507246	0.01903553623188406	0.01999261835748792	0.021279111111111106	0.02290867632850241	0.02488202898550724	0.027182821256038645	0.029795304347826082
P01	S03	1.95	2017	20170810	N0	C0	Validation	reproductive pre-heading	78	0.015562012769839113	0.01498944089726699	0.014502253302253233	0.014099824330259393	0.013781528326745777	0.0135467396371744	0.01339483260700652	0.013325181581703326	0.01333716090672613	0.01343014492753623	0.013704850241545895	0.013974763285024153	0.014363690821256036	0.014793932367149754	0.015245198067632847	0.015822647342995166	0.016433932367149757	0.017111072463768112	0.017834009661835754	0.018601217391304346	0.01936670531400966	0.020153623188405793	0.0209407922705314	0.02166973913043478	0.022374821256038648	0.02298687922705313	0.023472212560386473	0.0238551884057971	0.024142028985507234	0.024345545893719803	0.02452142995169082	0.024780850241545888	0.025243555555555554	0.02606224154589371	0.027353719806763273	0.029210628019323667	0.03169416425120772	0.03476104347826087	0.03839750724637681	0.042598685990338156
P02	S02	4.5	2017	20170810	N1	C0	Validation	reproductive pre-heading	78	0.009727057058883493	0.008976237154150211	0.008409335360291805	0.008020541400628587	0.007804044998479807	0.007754035877166321	0.007864703760008092	0.008130238370325294	0.008544829431438151	0.009102666666666669	0.010009603864734299	0.010974512077294682	0.012068386473429948	0.013226512077294684	0.014445623188405792	0.01570226086956521	0.0169215845410628	0.018127304347826084	0.01926788405797101	0.020337758454106278	0.021312193236714974	0.022166840579710138	0.022902067632850236	0.02344852173913043	0.023862975845410625	0.024059787439613522	0.024054531400966177	0.023890995169082118	0.023653758454106277	0.023398280193236705	0.023176850241545883	0.023029913043478258	0.023013661835748787	0.023206570048309172	0.02362948792270531	0.024359768115942017	0.025369932367149753	0.02667569082125604	0.028261468599033807	0.030105371980676324
P02	S03	5.3	2017	20170810	N1	C0	Validation	reproductive pre-heading	78	0.008317981014155129	0.007879717441978316	0.007533810884767358	0.00727620742542498	0.007102853146853174	0.007009694131955001	0.0069926764636329825	0.007047746224789696	0.00717084949832777	0.007357932367149757	0.0076622608695652164	0.007988425120772946	0.008347014492753622	0.008755516908212559	0.009168714975845411	0.00963623188405797	0.01013389371980676	0.01066094685990338	0.01121847342995169	0.011790280193236713	0.012371980676328498	0.012946801932367148	0.013507304347826082	0.014021275362318841	0.014508888888888887	0.01491893719806763	0.015248830917874392	0.015490241545893717	0.01565455072463768	0.01577149758454106	0.015885410628019323	0.016068579710144925	0.0164207922705314	0.01703344927536232	0.01798575845410628	0.019331613526570045	0.021101140096618353	0.0232631304347826	0.025810338164251205	0.028726396135265696
P03	S01	6.625	2017	20170810	N2	C0	Validation	reproductive pre-heading	78	0.009544690179386035	0.009103594608290268	0.00876786946386942	0.008532775717036731	0.008393574338704787	0.008345526299787173	0.008383892571196911	0.00850393412384715	0.008700911928651075	0.008970086956521737	0.009377932367149757	0.009799072463768115	0.010284115942028983	0.010791188405797101	0.011287768115942025	0.011891690821256035	0.01250469565217391	0.013129140096618353	0.013802685990338162	0.014478028985507244	0.015158338164251205	0.015853835748792268	0.01653366183574879	0.01713004830917874	0.0177119420289855	0.018194550724637677	0.01858506280193236	0.018896869565217387	0.019131768115942024	0.019329468599033808	0.019525159420289852	0.01981387439613526	0.02026061835748792	0.020970782608695653	0.022013700483091782	0.02344336231884057	0.025263323671497574	0.027485777777777772	0.03008655072463767	0.0330471497584541
P03	S02	4.5125	2017	20170810	N2	C0	Validation	reproductive pre-heading	78	0.007936274990709978	0.007494320327015986	0.007149883314752832	0.006898344853214577	0.006735085841694561	0.0066554871794871785	0.006654929765886282	0.006728794500185796	0.006872462281679685	0.007081314009661836	0.0074085797101449274	0.007782415458937195	0.0081751884057971	0.008585584541062802	0.009036850241545893	0.00951221256038647	0.009993797101449277	0.010511285024154587	0.011036	0.011568154589371979	0.012081101449275359	0.01259638647342995	0.013082280193236715	0.013516444444444444	0.013909816425120769	0.014231420289855069	0.014468173913043473	0.014628888888888886	0.01473149758454106	0.014787613526570044	0.014844927536231881	0.01494260869565217	0.015163864734299521	0.015587671497584537	0.016267690821256037	0.017269623188405796	0.01860481159420289	0.02026023188405797	0.022225681159420283	0.024492135265700474
P03	S03	4.175	2017	20170810	N2	C0	Validation	reproductive pre-heading	78	0.007997533799533926	0.007719475963649877	0.007498718894631907	0.0073340308773353294	0.007224180196614994	0.007167935137326441	0.007164063984324849	0.007211335022465451	0.007308516536603503	0.007454376811594205	0.007717816425120769	0.007950801932367146	0.008280077294685988	0.00860815458937198	0.00896902415458937	0.009375903381642509	0.00981951690821256	0.010260792270531402	0.010744599033816424	0.011228367149758452	0.011719999999999994	0.012217429951690818	0.012694202898550718	0.013130589371980675	0.013547246376811588	0.013888811594202893	0.014168231884057967	0.014356908212560382	0.014492502415458935	0.014578589371980673	0.01465829951690821	0.014783942028985503	0.015052599033816422	0.01555557487922705	0.016369700483091783	0.017548966183574877	0.01913089855072463	0.021086995169082124	0.023393410628019324	0.026050898550724632
P04	S01	1.7	2017	20170810	N0	C1	Validation	reproductive pre-heading	78	0.017524438363569067	0.016944531603662046	0.01648176379176373	0.01613097091314505	0.01588698895307595	0.015744653896827804	0.015698801729671287	0.01574426843687713	0.015875890003716107	0.016088502415458936	0.016474164251207728	0.016833468599033813	0.01727026086956521	0.017761816425120768	0.01825876328502415	0.018827903381642513	0.019437855072463765	0.020075632850241543	0.020729700483091782	0.021409661835748783	0.02209095652173912	0.022755942028985503	0.023420502415458934	0.024020251207729465	0.024572077294685985	0.025038125603864723	0.025409603864734297	0.02566670531400966	0.0258351690821256	0.025946067632850237	0.026043845410628014	0.026223497584541063	0.026576502415458933	0.027239323671497576	0.02829771980676328	0.029836734299516905	0.031903961352656995	0.03445300483091787	0.03746979710144928	0.04095399033816424
P04	S02	1.6125	2017	20170810	N0	C1	Validation	reproductive pre-heading	78	0.014466264923482526	0.01399422208709166	0.013595350089523946	0.013267571973920027	0.013008810783419526	0.012816989561163462	0.012690031350292223	0.012625859193946157	0.012622396135265706	0.012677565217391303	0.012870782608695654	0.013028328502415459	0.01327400966183575	0.013530898550724636	0.013831381642512077	0.014186743961352655	0.014578086956521736	0.01500243478260869	0.015465758454106276	0.015944560386473426	0.016426956521739127	0.016910202898550726	0.017386280193236715	0.017822396135265695	0.01822353623188406	0.018566801932367146	0.018829719806763283	0.019028019323671496	0.019154222222222215	0.01924423188405797	0.01933509178743961	0.01948096618357488	0.019764676328502415	0.020271342995169077	0.02106019323671497	0.022189913043478265	0.023681333333333325	0.025518531400966174	0.02769793236714975	0.03021472463768115
P04	S03	1.6875	2017	20170810	N0	C1	Validation	reproductive pre-heading	78	0.015195117056856396	0.014715406911928667	0.014307547380156013	0.01396950947603145	0.013699264214046871	0.013494782608695634	0.013354035674470457	0.013274994425863997	0.013255629877369016	0.01329391304347826	0.013426144927536231	0.013603169082125601	0.013838647342995168	0.014083342995169078	0.01435078260869565	0.01469124637681159	0.015052251207729466	0.015447903381642508	0.01588900483091787	0.016334975845410632	0.016805043478260867	0.01730110144927536	0.017778743961352657	0.018219265700483087	0.018658512077294687	0.01901972946859903	0.019305951690821253	0.019526415458937192	0.01968854106280193	0.0198063574879227	0.019928173913043478	0.020113758454106276	0.02044587439613526	0.021015922705313998	0.021893333333333324	0.023138917874396134	0.02476508212560386	0.02678289855072463	0.029173990338164247	0.031930164251207725
P05	S01	4.5625	2017	20170810	N1	C1	Validation	reproductive pre-heading	78	0.009872346542346793	0.009322035742035755	0.00889303807303801	0.008580007770007966	0.008377599067599096	0.0082804662004662	0.008283263403263397	0.008380644910644898	0.008567264957264972	0.008837777777777778	0.009274492753623189	0.009741526570048308	0.010209140096618358	0.010749855072463768	0.011327014492753619	0.011962415458937196	0.012632618357487921	0.013358937198067631	0.014108637681159423	0.014901681159420286	0.015692367149758447	0.016502492753623192	0.017285913043478256	0.017993294685990337	0.018663439613526563	0.019234241545893718	0.019691439613526564	0.02004537198067633	0.02032506280193236	0.0205527342995169	0.020800425120772948	0.0211551690821256	0.021723671497584543	0.02259656038647343	0.0238542995169082	0.02554923671497584	0.02771445410628019	0.03031420289855073	0.03333408695652173	0.03676017391304346
P05	S02	4.75	2017	20170810	N1	C1	Validation	reproductive pre-heading	78	0.006781390020607553	0.006468738083172871	0.006220208641599911	0.006032763622850701	0.005903364953886714	0.0058289745616702075	0.005806554373163065	0.005833066315327181	0.005905472315124497	0.006020734299516907	0.00622869565217391	0.006447980676328501	0.00667412560386473	0.006925004830917873	0.0071833623188405785	0.007484386473429952	0.007782995169082123	0.00810141062801932	0.008427690821256035	0.008744869565217387	0.009064811594202894	0.009370299516908211	0.009661004830917872	0.009919516908212559	0.010152367149758453	0.010319536231884058	0.010445256038647342	0.010518512077294685	0.010555516908212558	0.010557855072463767	0.010550318840579708	0.010572888888888887	0.010663323671497582	0.010893410628019322	0.011301777777777775	0.011928579710144925	0.012772714975845409	0.013852985507246373	0.01515070531400966	0.016661140096618357
P05	S03	4.6	2017	20170810	N1	C1	Validation	reproductive pre-heading	78	0.008227366643018982	0.007870804364717413	0.007590689841559367	0.007383947501773722	0.00724750177358875	0.007178277085233605	0.007173197864936991	0.007229188540927663	0.007343173541434421	0.00751207729468599	0.007775574879227053	0.008071014492753622	0.008412309178743962	0.008772579710144926	0.009135014492753623	0.009578106280193234	0.010012695652173912	0.010476985507246375	0.010955265700483092	0.011448521739130432	0.011930879227053137	0.012419768115942025	0.012881623188405794	0.013301797101449271	0.013696444444444443	0.014037391304347823	0.014292444444444441	0.014487304347826085	0.014622628019323668	0.01471903381642512	0.014806164251207727	0.014936057971014485	0.01519468599033816	0.01565870531400966	0.016393874396135263	0.0174416038647343	0.018842028985507242	0.02055764251207729	0.022582589371980676	0.024911806763285024
P06	S01	2.9375	2017	20170810	N2	C1	Validation	reproductive pre-heading	78	0.009338547819330582	0.008998921117529817	0.008737010709097631	0.008549404547143792	0.008432690584777556	0.008383456775108948	0.00839829107124759	0.008473781426303156	0.008606515793385372	0.008793082125603867	0.009058280193236713	0.009376908212560382	0.009736019323671494	0.010096405797101448	0.010499169082125602	0.01091630917874396	0.011350222222222223	0.011809777777777773	0.01227926570048309	0.012762086956521737	0.013229951690821255	0.013712483091787438	0.014164251207729467	0.014575690821256032	0.014960734299516902	0.015284096618357485	0.015537971014492748	0.01571936231884058	0.015848618357487923	0.01593455072463768	0.0160167729468599	0.016142821256038643	0.016389275362318836	0.016835207729468595	0.017555710144927534	0.018598917874396128	0.02000438647342995	0.021734028985507244	0.023783884057971005	0.026133893719806754
P06	S02	2.5125	2017	20170810	N2	C1	Validation	reproductive pre-heading	78	0.006825920340529221	0.006420929968582151	0.006099656025134241	0.005857566230870735	0.00569012830647616	0.005592809972636053	0.005561078950035468	0.005590402959359477	0.005676249721293206	0.005814086956521738	0.006072038647342994	0.006308077294685988	0.006550801932367146	0.006830956521739128	0.007126879227053137	0.00744463768115942	0.007801468599033816	0.008185140096618354	0.008573314009661832	0.008994067632850237	0.009410009661835746	0.009817333333333329	0.010221565217391301	0.01059406763285024	0.01092245410628019	0.011212618357487918	0.011439961352657003	0.011611555555555552	0.011724096618357488	0.011804019323671491	0.01186767149758454	0.0119783768115942	0.012199999999999999	0.01260189371980676	0.01325470531400966	0.01421223188405797	0.015490995169082124	0.01707845410628019	0.018957719806763276	0.021108
P06	S03	2.7875	2017	20170810	N2	C1	Validation	reproductive pre-heading	78	0.015977707036924665	0.015469271848924025	0.015096002364784925	0.014853425762643292	0.014737069220634447	0.014742459916894709	0.014865125029559794	0.01510059173676563	0.015444387216648111	0.015892038647342996	0.016533661835748788	0.017219787439613523	0.01802463768115942	0.018851768115942025	0.01971478260869565	0.020684985507246373	0.02170177777777777	0.022749429951690818	0.023830492753623183	0.024939768115942017	0.026016038647342987	0.027094415458937197	0.028139787439613526	0.029087632850241532	0.029942260869565206	0.030684289855072454	0.03127201932367149	0.03172206763285024	0.032069236714975836	0.03235536231884057	0.032644463768115924	0.03304056038647343	0.03368718840579709	0.03469793236714975	0.036167362318840574	0.03816533333333333	0.0407486956521739	0.043846724637681155	0.047442937198067615	0.0515150724637681
P07	S01	2.1625	2017	20170810	N0	C3	Validation	reproductive pre-heading	78	0.021029447248404037	0.02044060430390865	0.019987013546839575	0.019663786291003876	0.01946603385020779	0.019388867538258844	0.01942739866896387	0.01957673855612984	0.01983199851356375	0.02018828985507246	0.020745719806763284	0.021317874396135257	0.02196326570048309	0.02266803864734299	0.023409777777777772	0.024257410628019317	0.0251447729468599	0.026098318840579702	0.027102009661835742	0.028155922705314005	0.029230473429951682	0.030314801932367144	0.03139499516908212	0.03240778743961352	0.03337785507246376	0.03422838647342995	0.034951362318840586	0.0355527536231884	0.0360535845410628	0.036495555555555545	0.036951497584541054	0.03751924637681159	0.038333294685990345	0.03951951690821256	0.041150473429951685	0.04330734299516908	0.046035884057970995	0.04928258937198067	0.053042782608695646	0.05728873429951689
P07	S02	1.7	2017	20170810	N0	C3	Validation	reproductive pre-heading	78	0.01631083524205279	0.015973600351339483	0.015723274011013113	0.015559445086314735	0.015481702442485056	0.015489634944765393	0.015582831458396658	0.01576088084861996	0.016023371980676354	0.01636989371980676	0.016866531400966184	0.017438589371980673	0.018098531400966178	0.01881706280193237	0.01957887922705314	0.020438879227053137	0.021331864734299513	0.022268560386473426	0.023243864734299513	0.024266512077294685	0.025303768115942024	0.0263247922705314	0.027344077294685985	0.02828098550724637	0.029164792270531387	0.02994297584541062	0.030593777777777772	0.031117371980676326	0.03155395169082126	0.03194382608695652	0.03234537198067632	0.03283849275362318	0.03357507246376812	0.03462975845410627	0.03609775845410628	0.038021004830917866	0.04048183574879226	0.04339151690821256	0.04674685990338163	0.0505142608695652
P07	S03	1.6	2017	20170810	N0	C3	Validation	reproductive pre-heading	78	0.023220649775345645	0.022757284348501747	0.022403052565791653	0.022153801526975582	0.02200537833181313	0.02195363008006487	0.02199440387149082	0.022123546805851137	0.022336905982906007	0.022630328502415458	0.023090067632850233	0.023540154589371975	0.024062144927536222	0.02462028019323671	0.025218289855072455	0.025896328502415456	0.02660102415458937	0.027359787439613523	0.02814191304347826	0.028962908212560378	0.029801285024154578	0.030651961352656996	0.0315155072463768	0.03231802898550725	0.033091922705314004	0.0337854685990338	0.03438523671497584	0.03488084057971013	0.035312202898550714	0.035708067632850234	0.03612115942028985	0.036627178743961354	0.03732328502415458	0.03829345893719807	0.03959599999999999	0.041285062801932365	0.04339988405797102	0.04591026086956522	0.04881263768115941	0.052089594202898534
P08	S01	3.8875	2017	20170810	N1	C3	Validation	reproductive pre-heading	78	0.0059677044694437485	0.005643445153879942	0.005392782338434481	0.005211016181885862	0.0050934468430120765	0.00503537448059187	0.005032099253403597	0.005078921320225661	0.005171140839836501	0.005304057971014493	0.005509642512077293	0.005711072463768115	0.00591646376811594	0.006153797101449275	0.006389314009661835	0.006648676328502414	0.006913217391304346	0.007195188405797099	0.007474956521739128	0.007776193236714974	0.008071710144927535	0.008368096618357485	0.008654859903381641	0.008916425120772946	0.009160966183574875	0.009369410628019322	0.009538550724637678	0.009656212560386474	0.009746589371980675	0.009813971014492752	0.009873333333333331	0.009968869565217389	0.010142164251207729	0.010454028985507246	0.0109487536231884	0.011667072463768113	0.012613159420289852	0.013789120772946856	0.01519068599033816	0.016798067632850237
P08	S02	3.775	2017	20170810	N1	C3	Validation	reproductive pre-heading	78	0.01193859714198866	0.01147476314989359	0.011126861051991437	0.01088952143508679	0.010757374885983596	0.010725051991486781	0.010787183338400718	0.010938399513529934	0.011173331103678947	0.01148660869565217	0.01196430917874396	0.012446434782608694	0.012952888888888887	0.013529275362318837	0.014112521739130433	0.014756173913043473	0.015439980676328497	0.016140502415458932	0.016874743961352655	0.017603632850241545	0.01834340096618357	0.01905192270531401	0.01974726570048309	0.020384251207729468	0.020970280193236712	0.021465565217391295	0.021862048309178744	0.022165429951690813	0.022389314009661834	0.022566048309178733	0.022742956521739126	0.022988405797101447	0.023403342995169083	0.024082937198067634	0.02509085990338164	0.026499246376811586	0.02831760386473429	0.030549661835748785	0.033172502415458924	0.036163999999999995
P08	S03	3.05	2017	20170810	N1	C3	Validation	reproductive pre-heading	78	0.012568802540454883	0.01221031904327557	0.011950906861254653	0.011786145197797459	0.011711613256308913	0.011722890240194598	0.01181555535285969	0.011985187797709523	0.012227366778149406	0.012537671497584538	0.012980434782608692	0.013433516908212555	0.013937217391304345	0.01447228019323671	0.015028183574879226	0.015647188405797093	0.016277400966183575	0.01693863768115942	0.01761502415458937	0.018304937198067625	0.018979922705314005	0.01964759420289855	0.02029124637681159	0.020886676328502413	0.021432067632850244	0.02189426086956522	0.022278144927536228	0.022579922705314007	0.022815265700483086	0.023009768115942023	0.023203884057971007	0.02345801932367149	0.02385698550724637	0.024487458937198066	0.02539531400966183	0.026628908212560386	0.028231990338164245	0.03014683091787439	0.032357043478260863	0.03485627053140096
P09	S01	2.9	2017	20170810	N2	C3	Validation	reproductive pre-heading	78	0.011315621161447461	0.01084932373906288	0.010483458734502162	0.010214348907131687	0.010038317016317038	0.009951685821424949	0.009950778081821555	0.01003191655687307	0.010191424005945759	0.010425623188405796	0.010787574879227048	0.011204328502415456	0.011656908212560383	0.012174183574879222	0.012688154589371975	0.013295710144927532	0.013918338164251204	0.01457808695652174	0.015250009661835746	0.015944772946859895	0.016643574879227054	0.017341835748792268	0.01802500483091787	0.018644038647342997	0.01922380676328502	0.019715130434782607	0.02012214492753623	0.0204383574879227	0.020679400966183575	0.02087685024154589	0.02107686956521738	0.021355999999999997	0.02180125603864734	0.02251768115942029	0.023578570048309176	0.025038879227053133	0.026941603864734293	0.029244019323671485	0.03192697584541063	0.034988231884057974
P09	S02	2.375	2017	20170810	N2	C3	Validation	reproductive pre-heading	78	0.012343124252559219	0.011943352454308982	0.011629994290733383	0.011399601736427968	0.011248726765987656	0.011173921354008312	0.011171737475085293	0.011238727103814053	0.011371442214790051	0.011566434782608695	0.011865700483091785	0.01220612560386473	0.012591855072463765	0.01300776811594203	0.013439033816425116	0.01392474396135265	0.014433999999999997	0.014970212560386468	0.015516782608695648	0.016077236714975844	0.01662693719806763	0.01717845410628019	0.017710289855072465	0.018195700483091784	0.01864835748792271	0.01902893719806763	0.019335120772946853	0.019561999999999993	0.019722927536231886	0.019836260869565216	0.019940995169082126	0.020094357487922702	0.020373497584541055	0.020881671497584537	0.02167655072463768	0.022825864734299504	0.02435564251207729	0.026248995169082127	0.02849642512077294	0.031085768115942023
P09	S03	2.45	2017	20170810	N2	C3	Validation	reproductive pre-heading	78	0.007240711394885457	0.006911487720009467	0.006646485186311236	0.006442514036688084	0.006296384514036714	0.006204906861254681	0.006164891321239145	0.006173148136887265	0.006226487551096254	0.006321719806763283	0.0064777198067632845	0.006666338164251206	0.0068963478260869555	0.007109565217391304	0.007347671497584541	0.00761735265700483	0.007895690821256037	0.008185797101449274	0.00848792270531401	0.008792405797101447	0.009099111111111112	0.009412734299516909	0.009696753623188406	0.00995534299516908	0.010197062801932366	0.010396115942028984	0.010540154589371976	0.010644193236714974	0.010696811594202897	0.01071487922705314	0.010718338164251206	0.010743768115942026	0.010848560386473426	0.011103671497584539	0.01156523671497584	0.012275536231884054	0.013261681159420285	0.014509913043478258	0.016012096618357483	0.01776388405797101
P10	S01	1.525	2017	20170810	N0	C2	Validation	reproductive pre-heading	78	0.013366062734367265	0.012966750380054735	0.012645762237762195	0.012401590250329542	0.01223272636059595	0.012137662511401642	0.012114890645586294	0.012162902705989655	0.012280190635451518	0.012465246376811592	0.0127715845410628	0.013129371980676324	0.013542628019323669	0.013994347826086951	0.014480637681159416	0.015042763285024156	0.015632309178743958	0.016268531400966176	0.016939371980676327	0.017641681159420285	0.018360772946859907	0.019097198067632843	0.019829342995169082	0.02051430917874396	0.021157516908212555	0.021725101449275357	0.02220593236714976	0.022602086956521734	0.02293757487922704	0.023228183574879217	0.023533497584541062	0.02392710144927536	0.024492811594202895	0.025315439613526565	0.02645019323671497	0.027936908212560382	0.029824260869565217	0.03206562318840579	0.03465734299516908	0.03758848309178744
P10	S02	1.525	2017	20170810	N0	C2	Validation	reproductive pre-heading	78	0.02216796837944684	0.02174446511942164	0.021430977737238562	0.021222898618290038	0.02111562014796798	0.02110453471166516	0.021185034694773806	0.021352512482686378	0.021602360460795268	0.021929971014492743	0.022391690821256038	0.022879439613526564	0.023395826086956513	0.02399041545893719	0.024578995169082116	0.02527543961352656	0.025998280193236706	0.026775806763285025	0.02760112077294685	0.02846896618357487	0.029361314009661826	0.03027885990338163	0.031207246376811597	0.03209984541062802	0.03295694685990337	0.03373793236714975	0.03442786473429951	0.03501671497584541	0.0355367536231884	0.03602017391304347	0.03652199033816425	0.037123826086956524	0.03794830917874395	0.0390727149758454	0.04056376811594203	0.04248121739130435	0.044852714975845406	0.04766291787439614	0.05090017391304347	0.05453785507246377
P10	S03	0.7875	2017	20170810	N0	C2	Validation	reproductive pre-heading	78	0.02076065977500774	0.02044626600452687	0.020191963785007233	0.019998175061653453	0.019865321779669622	0.019793825884260666	0.01978410932063105	0.019836594033985338	0.01995170196952807	0.020129855072463763	0.020475478260869557	0.020798975845410617	0.02118293719806763	0.021617159420289855	0.022091400966183568	0.022661120772946856	0.02327634782608695	0.023960811594202887	0.024691111111111105	0.02548657004830918	0.026285855072463764	0.02713074396135265	0.02797518840579709	0.028781758454106268	0.02956457971014492	0.030275149758454103	0.03088092753623187	0.03140019323671497	0.03185022222222222	0.03226307246376812	0.032689120772946854	0.033220347826086946	0.03395393236714976	0.034988057971014494	0.03637696618357488	0.03817561352657005	0.040414415458937196	0.04306409661835747	0.04610142995169082	0.0495095458937198
P11	S01	2.45	2017	20170810	N1	C2	Validation	reproductive pre-heading	78	0.00830051613121192	0.008000636059592585	0.007760080672950207	0.007576412553630062	0.007447194283976912	0.007369988446336269	0.007342357623053272	0.007361864396473089	0.007426071348940918	0.0075325410628019306	0.007721874396135265	0.007916483091787439	0.008142763285024153	0.008401256038647342	0.008654821256038645	0.008954570048309178	0.009271091787439607	0.009613256038647343	0.009960463768115942	0.010323227053140097	0.010670589371980673	0.011031787439613524	0.011373004830917875	0.01168181642512077	0.011969352657004828	0.012217024154589369	0.012405024154589368	0.012542995169082123	0.012635478260869562	0.01270291787439613	0.012768695652173912	0.01287771980676328	0.01308148792270531	0.013450338164251207	0.01402328502415459	0.014845178743961353	0.01591922705314009	0.017251265700483086	0.01883344927536232	0.020642415458937198
P11	S02	2.7750000000000004	2017	20170810	N1	C2	Validation	reproductive pre-heading	78	0.0101691386777475	0.009889697780480391	0.009678456268369285	0.009532953413736108	0.009450728488902408	0.009429320766190335	0.009466269517921688	0.009559114016418352	0.00970539353400224	0.009902647342995164	0.010156966183574876	0.01050846376811594	0.010875285024154592	0.011260753623188404	0.01166861835748792	0.01211341062801932	0.012570086956521736	0.013044328502415456	0.013541371980676325	0.01403965217391304	0.014546492753623182	0.015027942028985506	0.015515265700483092	0.015942763285024156	0.0163335652173913	0.01666380676328502	0.016927516908212557	0.017126202898550724	0.017270492753623187	0.017376753623188402	0.017480541062801933	0.017633275362318835	0.017906666666666664	0.0183711884057971	0.019082299516908204	0.020081410628019318	0.021397043478260866	0.02299976811594203	0.0248751111111111	0.02701180676328502
P11	S03	3.2375000000000003	2017	20170810	N1	C2	Validation	reproductive pre-heading	78	0.008924022228978912	0.008579137596702818	0.008320903077598698	0.00814479686497088	0.00804629715212325	0.008020882132360399	0.008064029998986515	0.00817121894530589	0.00833792716462283	0.008559632850241547	0.00887826086956522	0.009198202898550728	0.009580405797101448	0.009957777777777777	0.01035304347826087	0.01079945893719807	0.011256927536231885	0.011730550724637679	0.012222376811594198	0.012743980676328502	0.013243942028985508	0.01374792270531401	0.014232946859903381	0.014687845410628014	0.015120309178743957	0.015493700483091784	0.01579885990338164	0.016041217391304347	0.016235323671497576	0.016389468599033816	0.016540908212560382	0.01673565217391304	0.017045024154589365	0.01753441545893719	0.018251787439613525	0.0192503574879227	0.020529120772946854	0.02210620289855072	0.023971246376811587	0.026107961352657007
P12	S01	5.5	2017	20170810	N2	C2	Validation	reproductive pre-heading	78	0.00874395243403952	0.008468538089929391	0.00827080118914899	0.008146408769974054	0.008091027870680044	0.008100325529542929	0.00816996878483834	0.008295624674842053	0.008472960237829816	0.008697642512077292	0.009008541062801932	0.00934807729468599	0.009661816425120774	0.010038570048309176	0.01043329468599034	0.010824483091787436	0.011235768115942027	0.011661449275362317	0.012064193236714971	0.012461971014492753	0.012850917874396137	0.013217642512077288	0.013548753623188404	0.013852579710144922	0.014118086956521737	0.014329159420289853	0.01448834782608695	0.014592231884057968	0.014647729468599031	0.014671323671497583	0.01469317874396135	0.014746840579710138	0.014868714975845413	0.015134318840579713	0.015569314009661838	0.01622527536231884	0.01709582608695652	0.018187381642512077	0.019493062801932366	0.020998164251207724
P12	S02	4.5125	2017	20170810	N2	C2	Validation	reproductive pre-heading	78	0.007229514881254119	0.006998341947907169	0.0068291101651971	0.006719253403601292	0.006666205533596842	0.006667400425661302	0.006720271950271944	0.006822253977906139	0.006970780379041258	0.007163285024154587	0.007415285024154589	0.0077326570048309165	0.008048792270531398	0.008411613526570048	0.008766028985507244	0.009169584541062798	0.009572695652173911	0.009985642512077291	0.010398763285024154	0.010836115942028986	0.011254067632850239	0.01166206763285024	0.012069507246376808	0.012420367149758452	0.012742763285024154	0.01301572946859903	0.013226859903381636	0.01338119806763285	0.013490879227053141	0.013576830917874391	0.013653333333333335	0.013775497584541057	0.013997719806763285	0.01438104347826087	0.01497429951690821	0.01581976811594203	0.016942144927536228	0.018327671497584536	0.019953545893719806	0.021817256038647342
P12	S03	3.3	2017	20170810	N2	C2	Validation	reproductive pre-heading	78	0.006520225127529618	0.006206551940812815	0.005957681970203674	0.005770289990203155	0.0056410507753116654	0.005566639100030403	0.00554372973886017	0.0055689974663018105	0.005639117056856194	0.0057507632850241535	0.005946570048309178	0.006137642512077293	0.006375536231884056	0.006601236714975843	0.006841236714975842	0.007120946859903378	0.007409700483091784	0.007702917874396134	0.008010048309178744	0.008330763285024153	0.00864295652173913	0.00895341062801932	0.009244521739130434	0.009517797101449276	0.009767188405797102	0.009976483091787437	0.010133333333333333	0.010243227053140097	0.010309603864734299	0.01034038647342995	0.010366512077294682	0.010404830917874395	0.010517971014492753	0.010770898550724634	0.011204946859903376	0.011860367149758452	0.012740850241545892	0.013860212560386472	0.01520678260869565	0.016770647342995167
P01	S01	2.2375	2017	20170911	N0	C0	Validation	reproductive post-heading	110	0.028440482145873653	0.028015776223776205	0.027716000202695823	0.027547209621296653	0.027515460018242607	0.02762680693219827	0.027887305901827614	0.028303012465795037	0.02887998216276481	0.02962427053140096	0.030662628019323672	0.031863323671497565	0.033207478260869554	0.03478894685990337	0.03645230917874395	0.03838616425120772	0.040473874396135257	0.042756270531400964	0.0451775458937198	0.04780610628019323	0.05054488888888887	0.053397429951690806	0.05632753623188405	0.05925679227053137	0.06219976811594201	0.06507047342995166	0.06786832850241543	0.07056921739130433	0.07317395169082125	0.07570577777777775	0.0781934879227053	0.08068850241545893	0.08326059903381638	0.08592604830917873	0.0887205217391304	0.09163862801932367	0.09480657004830917	0.09807400966183576	0.10145785507246374	0.10495458937198063
P01	S02	2.125	2017	20170911	N0	C0	Validation	reproductive post-heading	110	0.022520887841627153	0.022109222864092438	0.02179637600081074	0.02158389990203046	0.02147334721799939	0.02146627059896627	0.021564222695179196	0.021768756156886563	0.022081423634336707	0.022503777777777775	0.023138811594202897	0.02381442512077294	0.024638096618357478	0.025534309178743952	0.02651220289855072	0.027659082125603862	0.028887623188405792	0.03021515942028985	0.031662299516908216	0.033180946859903374	0.03475935265700482	0.036445439613526566	0.03815134299516908	0.03982804830917874	0.04154254106280192	0.04315857971014492	0.044691130434782594	0.04614595169082125	0.04752425120772946	0.04885343961352656	0.05019635748792269	0.05159433816425119	0.05312660869565217	0.05482596135265699	0.05673837681159419	0.05890176811594201	0.061322396135265675	0.06401519806763285	0.06698979710144926	0.0702305603864734
P01	S03	2.2625	2017	20170911	N0	C0	Validation	reproductive post-heading	110	0.016424068173372813	0.015791205432248916	0.015283882031012403	0.014899290632073492	0.014634623897841335	0.014487074490726663	0.014453835073139413	0.014532098307489598	0.01471905685618731	0.01501190338164251	0.015530608695652174	0.016029777777777778	0.01663445410628019	0.017299710144927538	0.018056251207729464	0.018904579710144927	0.019856908212560385	0.020879439613526566	0.021986859903381645	0.02316036714975845	0.024386531400966173	0.025681681159420287	0.02700751690821256	0.0283215845410628	0.02962757487922705	0.03086355555555555	0.032004888888888874	0.03306067632850241	0.03403901449275362	0.03497739130434782	0.035924695652173905	0.0369622801932367	0.03818457971014491	0.03966825120772947	0.041468115942028975	0.04363254106280193	0.046192405797101446	0.049130512077294665	0.052471826086956525	0.056155980676328494
P02	S01	4.2125	2017	20170911	N1	C0	Validation	reproductive post-heading	110	0.011744012769839024	0.011380742272220534	0.011098705178879053	0.010895644471470688	0.010769303131650972	0.010717424141076315	0.010737750481402646	0.010828025134285997	0.010985991081382398	0.011209391304347822	0.011580077294685985	0.011943130434782605	0.012356077294685986	0.01283020289855072	0.01332894685990338	0.013896309178743958	0.014478164251207726	0.015108695652173914	0.015765565217391305	0.016437855072463762	0.017116289855072464	0.017803014492753618	0.018468096618357487	0.019114743961352657	0.019716251207729466	0.020259111111111113	0.0207375458937198	0.021133371980676326	0.02146819323671497	0.02176852173913043	0.022059787439613527	0.02240873429951691	0.022898763285024146	0.023596270531400964	0.024575478260869556	0.02588320772946859	0.02754492753623188	0.02955118840579709	0.0318823381642512	0.03453563285024155
P02	S02	4.816666666666666	2017	20170911	N1	C0	Validation	reproductive post-heading	110	0.013357798858146856	0.012978489375358945	0.012686700584439676	0.012480835579879182	0.012359297456167035	0.012320489307793663	0.012362814229249005	0.012484675315023128	0.012684475659606115	0.012960618357487921	0.013375671497584538	0.013839169082125603	0.014343942028985503	0.014940135265700483	0.015539806763285022	0.01627298550724637	0.017009333333333335	0.017807961352656998	0.018627130434782604	0.01949163285024154	0.020352521739130432	0.021239574879227053	0.022152850241545882	0.02300450241545893	0.023857681159420288	0.02461899516908212	0.025318338164251202	0.025936309178743955	0.026492908212560378	0.02699538164251207	0.02749972946859903	0.028063632850241545	0.02876757487922705	0.029700289855072455	0.030942570048309165	0.03255153623188406	0.034554628019323665	0.03695057004830917	0.03975383574879225	0.04293770048309177
P02	S03	5.025	2017	20170911	N1	C0	Validation	reproductive post-heading	110	0.012130411269889792	0.011573271984054605	0.01113886334921112	0.01082156393365109	0.010615752305665376	0.010515807033546164	0.010516106685584939	0.010611029830073294	0.010794955035302879	0.011062260869565216	0.01151327536231884	0.0119247536231884	0.01240742028985507	0.01295470531400966	0.01349445410628019	0.014111516908212557	0.014768115942028983	0.01546886956521739	0.016190570048309174	0.01694765217391304	0.017712502415458933	0.018497816425120772	0.01928904347826086	0.020036946859903378	0.02076117874396135	0.02139984541062801	0.021973198067632843	0.022449584541062804	0.02286525603864734	0.023228657004830913	0.02359882125603864	0.024028386473429943	0.02462085024154589	0.025460386473429946	0.026648927536231878	0.028247072463768112	0.03027791304347826	0.03274255072463768	0.035635420289855065	0.03894765217391303
P03	S01	6.2875	2017	20170911	N2	C0	Validation	reproductive post-heading	110	0.014308976588629056	0.013693859531772583	0.013258943143812655	0.012995565217391446	0.012895063545150505	0.012948775919732465	0.013148040133779241	0.013484193979933076	0.01394857525083615	0.014532521739130434	0.015341101449275365	0.016208367149758457	0.01714253140096618	0.01814606763285024	0.019180463768115934	0.020261101449275364	0.0213415652173913	0.022422666666666664	0.02347028019323671	0.02450272463768115	0.02547004830917874	0.02638960386473429	0.02723741062801932	0.027984463768115937	0.028637642512077288	0.029176714975845404	0.029587729468599024	0.02990842512077294	0.030194260869565205	0.030467285024154588	0.030768309178743947	0.031133893719806755	0.03161963285024154	0.03230726570048308	0.03320821256038647	0.03439464734299516	0.0358624154589372	0.03760660869565217	0.03961211594202898	0.04186606763285023
P03	S02	5.025	2017	20170911	N2	C0	Validation	reproductive post-heading	110	0.008496439714874687	0.008086540724975517	0.007765185703185661	0.007528453160366353	0.007372421607378154	0.007293169555082598	0.007286775514340729	0.00734931799601364	0.007476875510962476	0.007665526570048309	0.007984309178743959	0.008294106280193237	0.008602376811594202	0.009020077294685989	0.009412077294685989	0.009856502415458934	0.01034517874396135	0.010844637681159416	0.01139524637681159	0.011956657004830912	0.012553024154589367	0.013144734299516904	0.013781004830917869	0.014382202898550725	0.014978917874396131	0.015537468599033813	0.01603926570048309	0.016492115942028984	0.016905449275362316	0.017294434782608694	0.01769368115942029	0.018139632850241543	0.018679768115942026	0.019382241545893717	0.020295304347826084	0.021452908212560386	0.022851033816425118	0.02453290821256038	0.02649078260869565	0.028732367149758443
P03	S03	4.45625	2017	20170911	N2	C0	Validation	reproductive post-heading	110	0.01032940143914081	0.009801286172764443	0.009371815208945583	0.009037973784669659	0.008796747136921091	0.008645120502685713	0.00858007911894868	0.008598608222695174	0.00869769305091045	0.008874318840579709	0.009208367149758454	0.009538937198067633	0.009981178743961355	0.010421990338164249	0.010912115942028984	0.011478086956521737	0.012084502415458935	0.012738106280193234	0.013427400966183573	0.014151922705314011	0.01489335265700483	0.01567381642512077	0.016427671497584537	0.017158280193236716	0.017860367149758447	0.018485777777777778	0.01902950724637681	0.019489951690821256	0.01987505314009661	0.020220309178743963	0.020563227053140093	0.02099060869565217	0.02158486956521739	0.022458260869565212	0.023661816425120767	0.025263787439613515	0.027292830917874388	0.029731806763285015	0.032583768115942026	0.035826821256038636
P04	S01	2.2750000000000004	2017	20170911	N0	C1	Validation	reproductive post-heading	110	0.023050010810445852	0.022495740008783488	0.02209687510557072	0.02185452315800154	0.021769791223269472	0.021843786358568994	0.02207761562109385	0.022472386068038204	0.023029204756596096	0.023749178743961343	0.024858144927536224	0.025993256038647335	0.027313352657004825	0.028762647342995166	0.03031163285024155	0.03204734299516907	0.033874647342995154	0.03579940096618358	0.03779783574879226	0.03989955555555555	0.04201132367149757	0.044166183574879225	0.04632052173913043	0.04839257971014492	0.050421681159420285	0.05230927536231882	0.05404299516908212	0.055625681159420286	0.057104347826086956	0.058490028985507224	0.05988546859903381	0.0613542995169082	0.06296444444444442	0.06480997101449273	0.0668830724637681	0.069243285024154555	0.07195292753623188	0.07496434782608694	0.07826730434782607	0.08188655072463767
P04	S02	2.325	2017	20170911	N0	C1	Validation	reproductive post-heading	110	0.03942090557751557	0.036688457687240356	0.03471812526603806	0.03351208628086951	0.03307251869869259	0.03340160048647015	0.03450150961116169	0.03637442403972818	0.03902252173913059	0.0424479806763285	0.04782691787439614	0.05405068599033817	0.06102469565217388	0.0686136231884058	0.07642179710144925	0.0843911304347826	0.092211652173913	0.09969132367149756	0.10674848309178743	0.11322933333333332	0.1189766570048309	0.1239178164251207	0.12791339130434778	0.13085663768115938	0.1327442125603864	0.1333788792270531	0.13287945893719805	0.13153342995169087	0.12990052173913044	0.12828678260869567	0.12708989371980675	0.12625134299516905	0.12579771980676327	0.1259919806763285	0.12656297584541062	0.12770742028985502	0.12932114009661835	0.13137315942028982	0.13376148792270526	0.13654823188405799
P04	S03	2.4625	2017	20170911	N0	C1	Validation	reproductive post-heading	110	0.018840692949562747	0.01833814303570826	0.017977090030742163	0.01775610053714412	0.017673741157393327	0.017728578493969818	0.017919179149353034	0.018244109726022733	0.0187019368264586	0.019291227053140098	0.02015408695652174	0.021029971014492756	0.02201905314009661	0.02314251207729468	0.024326975845410624	0.025683227053140092	0.027137217391304334	0.028706299516908205	0.030344289855072454	0.032103961352657	0.03392229951690821	0.03578743961352655	0.03770724637681159	0.03958591304347825	0.0414703574879227	0.04327673429951689	0.04502465700483091	0.04667217391304348	0.04826792270531401	0.04981058937198067	0.05134535265700481	0.052920135265700476	0.05459802898550724	0.05642892753623188	0.058411246376811575	0.06055712077294686	0.06296328502415457	0.06553379710144926	0.06826730434782607	0.0711887729468599
P05	S01	4.4	2017	20170911	N1	C1	Validation	reproductive post-heading	110	0.011313428262558909	0.01086044660653357	0.010512454308976002	0.010266417350765326	0.01011930171277999	0.010068073375899466	0.010109698321002657	0.010241142528968602	0.010459371980676344	0.010761352657004826	0.011242937198067631	0.011722473429951688	0.012269932367149752	0.012881468599033816	0.013540946859903381	0.014271130434782606	0.015039768115942027	0.015863864734299512	0.01672040579710145	0.01760941062801932	0.01851043478260869	0.01942867632850241	0.020354086956521734	0.021222434782608695	0.022072096618357486	0.02284790338164251	0.02354069565217391	0.024154879227053134	0.02470276328502415	0.025205874396135263	0.02570090821256038	0.02627259903381642	0.026988038647342994	0.02794042512077294	0.02918931400966182	0.03078336231884056	0.032763903381642506	0.03510057971014492	0.03779091787439612	0.04082457971014492
P05	S02	4.5875	2017	20170911	N1	C1	Validation	reproductive post-heading	110	0.01325468639573008	0.012814681666159929	0.012484177966960533	0.01225943657308888	0.012136718759501383	0.012112285801155372	0.012182398973007656	0.012343319550015185	0.012591308807134913	0.012922628019323671	0.013382724637681156	0.013932618357487919	0.014521584541062801	0.015153391304347818	0.015796966183574877	0.01655190338164251	0.01732531400966183	0.018129178743961347	0.018964096618357486	0.019844115942028978	0.020719516908212565	0.021629217391304342	0.02253408695652173	0.02338678260869565	0.02422320772946859	0.024978415458937198	0.025657468599033808	0.02625460869565217	0.026798396135265697	0.027285140096618355	0.027788734299516903	0.02835306280193236	0.029073565217391302	0.03005145893719806	0.03134624154589372	0.03301290821256037	0.035098357487922706	0.037582106280193234	0.0404567536231884	0.04371661835748791
P05	S03	4.7125	2017	20170911	N1	C1	Validation	reproductive post-heading	110	0.00892508672004341	0.00855739035843384	0.008274037768994257	0.008072244248505243	0.00794922509374685	0.007902195601499953	0.007928371068544972	0.008024966791662435	0.008189198067632865	0.008418280193236712	0.0087624154589372	0.009145545893719806	0.009550144927536232	0.010018473429951692	0.010503227053140097	0.011037140096618357	0.011627091787439613	0.01224	0.012894705314009661	0.013599439613526566	0.014315748792270527	0.015057487922705315	0.015818376811594193	0.01655014492753623	0.017261217391304342	0.017934164251207724	0.01853965217391304	0.019086357487922704	0.019596135265700483	0.020076695652173907	0.02057391304347826	0.021130028985507244	0.021814879227053132	0.022692367149758454	0.023796908212560385	0.025170396135265696	0.026829198067632846	0.028762454106280186	0.030966376811594195	0.03342291787439613
P06	S01	3.925	2017	20170911	N2	C1	Validation	reproductive post-heading	110	0.012377457045370266	0.011996387824735659	0.011704059862842434	0.01149912455660294	0.01138023330292897	0.011346037498733157	0.01139518854092766	0.011526337826424768	0.011738136752136773	0.012029236714975843	0.012457661835748791	0.01297468599033816	0.013526782608695652	0.014146743961352654	0.014813932367149759	0.015561468599033812	0.016331458937198062	0.017158956521739127	0.017997971014492752	0.018869236714975847	0.01975646376811594	0.02064036714975845	0.02150819323671497	0.022326917874396127	0.023110821256038645	0.023802608695652164	0.02441290821256038	0.024922608695652167	0.02536908212560386	0.025765333333333328	0.026156811594202894	0.026608115942028984	0.027204811594202898	0.028034183574879225	0.029164154589371976	0.030656444444444438	0.03254125603864735	0.03479887922705313	0.03742548792270531	0.0404046956521739
P06	S02	3.7	2017	20170911	N2	C1	Validation	reproductive post-heading	110	0.02128605540353387	0.020833308199047326	0.020503138948008474	0.020296112158373136	0.020212792338096686	0.02025374399513532	0.020419531637444668	0.020710719772980613	0.021127872909699023	0.021671555555555555	0.022476328502415453	0.023344850241545884	0.024325178743961347	0.025403710144927528	0.026573951690821253	0.027900425120772936	0.02931889855072463	0.030832405797101437	0.03244121739130434	0.03415561352657003	0.03590411594202897	0.03773180676328501	0.03956589371980675	0.041355574879227044	0.04313696618357487	0.04481039613526568	0.04637882125603863	0.047833159420289845	0.04920251207729468	0.0505024541062802	0.051818840579710146	0.05320568115942027	0.054747729468599016	0.056543787439613497	0.05862751690821253	0.061064792270531396	0.06388444444444442	0.06709858937198065	0.07071317874396134	0.07471207729468597
P06	S03	4.45	2017	20170911	N2	C1	Validation	reproductive post-heading	110	0.008347440086483747	0.007946968818621	0.007629181243876853	0.00739118151413819	0.007230073781291197	0.007142962197223062	0.007126950913820475	0.007179144082970161	0.00729664585655891	0.007476560386473431	0.00779719806763285	0.008082821256038646	0.008449159420289854	0.008847207729468598	0.009262086956521738	0.009744618357487921	0.010262106280193233	0.01080247342995169	0.011381507246376809	0.011992444444444441	0.012608444444444445	0.01325269565217391	0.013879922705314003	0.01449715942028985	0.015086164251207719	0.0156223961352657	0.016098434782608688	0.016520869565217387	0.01689016425120772	0.01723105314009661	0.017574492753623185	0.0179687536231884	0.018500734299516906	0.01923824154589372	0.02023062801932367	0.021524038647342994	0.023164985507246365	0.02511178743961352	0.027367864734299516	0.02992160386473429
P07	S01	2.475	2017	20170911	N0	C3	Validation	reproductive post-heading	110	0.02637133110367921	0.025787525826830183	0.025389800074321768	0.025174790784095225	0.025139134894091388	0.025279469342251993	0.025592431066517995	0.02607465700483087	0.026722784095131975	0.027533449275362314	0.028677352657004822	0.029821913043478258	0.03111145893719806	0.03252730434782609	0.03406382608695652	0.03579484057971014	0.037625449275362315	0.03959455072463767	0.04166956521739129	0.043877816425120765	0.046144734299516904	0.04849953623188404	0.0509086763285024	0.0532975458937198	0.05568059903381642	0.05798939130434781	0.0601928309178744	0.06229153623188405	0.0643053913043478	0.06624399999999998	0.06816890821256039	0.07013758454106278	0.07222517874396134	0.07450313043478257	0.07701072463768115	0.07978703381642512	0.08288871497584542	0.08628442512077295	0.08999547826086954	0.09400923671497582
P07	S02	2.15	2017	20170911	N0	C3	Validation	reproductive post-heading	110	0.017735484747137188	0.01717286726799771	0.016768665382926203	0.016517366440323096	0.016413457788588222	0.016451426776122446	0.01662576075132595	0.01693094706259921	0.017361473058342656	0.017911826086956524	0.0186991884057971	0.01945770048309179	0.020360599033816422	0.02130224154589372	0.022349198067632848	0.023501584541062798	0.024713178743961353	0.026002743961352652	0.0273455845410628	0.028753874396135262	0.030192270531400972	0.03168459903381642	0.03318094685990338	0.034651690821256034	0.036118763285024155	0.03750552657004829	0.038812521739130426	0.040041855072463765	0.041211478260869565	0.04233536231884057	0.043456830917874396	0.04462892753623188	0.045899922705314004	0.04733542028985506	0.04895352657004829	0.050775903381642506	0.05284517874396134	0.0551286956521739	0.05763947826086956	0.060371014492753616
P07	S03	1.7875	2017	20170911	N0	C3	Validation	reproductive post-heading	110	0.014547706969359395	0.014014978007499757	0.013625815141380313	0.013373196986588442	0.013250102158710862	0.013249509273335371	0.013364396946049103	0.013587743792439417	0.013912528428093669	0.014331729468599032	0.01493387439613526	0.015520483091787433	0.01614687922705314	0.01685406763285024	0.017595188405797095	0.018405256038647344	0.019258937198067625	0.020165352657004827	0.021105410628019322	0.02209257971014493	0.02308347826086956	0.024103671497584543	0.025156115942028982	0.02616056038647343	0.027163420289855068	0.028119980676328492	0.029012425120772935	0.02983186473429951	0.03061395169082125	0.0313511111111111	0.03211273429951689	0.03293346859903381	0.03386616425120772	0.034969681159420285	0.03629230917874396	0.037860154589371975	0.0396822995169082	0.04181671497584539	0.044277178743961344	0.04704173913043478
P08	S01	3.675	2017	20170911	N1	C3	Validation	reproductive post-heading	110	0.020891842505321	0.0203800121617513	0.01999902705989658	0.0197501276983887	0.01963455457585893	0.01965354819093951	0.01980834904226206	0.02010019762845847	0.02053033444816056	0.021099999999999997	0.02187468599033816	0.02284056038647343	0.023909642512077296	0.02509151690821255	0.02636527536231883	0.02783816425120772	0.029381410628019317	0.031063227053140092	0.0328662608695652	0.03476320772946859	0.03672875362318839	0.03878340096618356	0.04086805797101448	0.04293076328502415	0.04501605797101449	0.047015864734299515	0.04891520772946859	0.05072365217391303	0.052460695652173914	0.054133526570048295	0.05580413526570047	0.057518879227053135	0.05934720772946859	0.06136515942028985	0.06359547826086957	0.06607569082125601	0.06882465700483092	0.07186009661835747	0.07519694685990337	0.07883632850241545
P08	S02	3.425	2017	20170911	N1	C3	Validation	reproductive post-heading	110	0.019070498361542062	0.018594250599641902	0.01824644478227083	0.018025177933178052	0.01792854707611229	0.01795464923482317	0.018101581433059677	0.0183674406945711	0.01875032404310668	0.019248328502415448	0.019991130434782605	0.02077897584541062	0.021635111111111112	0.022609024154589367	0.023615594202898542	0.024755014492753618	0.0259751884057971	0.02725592270531401	0.028596618357487915	0.030007072463768106	0.03143031884057971	0.032902338164251206	0.034378202898550723	0.03578977777777776	0.03715628985507245	0.03843167149758453	0.03959331400966184	0.04064581642512076	0.041615265700483094	0.04252641545893719	0.04344260869565216	0.04444067632850242	0.04560811594202899	0.04704575845410627	0.04882021256038647	0.05097199999999999	0.05356262801932365	0.05655472463768115	0.05995530434782607	0.06373893719806759
P08	S03	3.375	2017	20170911	N1	C3	Validation	reproductive post-heading	110	0.022139498192629	0.02131844316070404	0.020679833654268353	0.020223102462754907	0.019947682375595452	0.019853006182223583	0.019938506672071865	0.02020361663457313	0.020647768859160195	0.021270396135265695	0.02223155555555555	0.023304386473429948	0.024536231884057968	0.025918396135265694	0.02742369082125603	0.02913097584541062	0.030940869565217383	0.03288322705314009	0.0349190338164251	0.03705951690821255	0.039252811594202894	0.041495478260869564	0.04374798067632849	0.04593441545893719	0.04805563285024154	0.05003866666666666	0.051871072463768104	0.053551342995169074	0.05511449275362318	0.05659932367149757	0.05811012560386473	0.05972635748792268	0.06159443478260868	0.06382214492753623	0.06645058937198067	0.06954428985507247	0.07320734299516908	0.07733822222222221	0.08193203864734297	0.08697893719806765
P09	S01	2.8499999999999996	2017	20170911	N2	C3	Validation	reproductive post-heading	110	0.01525736968345688	0.014733380629032806	0.014324822810040145	0.014030674977196896	0.013849915881220252	0.013781524272828624	0.01382447890273976	0.013977758521671548	0.0142403418803419	0.014611207729468596	0.015168444444444441	0.015798512077294685	0.01653667632850241	0.017345565217391303	0.018214666666666664	0.019236173913043476	0.02031091787439613	0.021479768115942027	0.022715748792270528	0.024043169082125598	0.025404714975845403	0.026816193236714976	0.02825783574879227	0.029671806763285017	0.031090106280193226	0.03242133333333333	0.03367462801932366	0.03483534299516908	0.03593457004830918	0.036987845410628016	0.0380719033816425	0.03923976811594203	0.04055458937198068	0.04210450241545894	0.04390166183574879	0.04600861835748791	0.04841559420289855	0.051157256038647334	0.05424357487922704	0.057648927536231874
P09	S02	3.4375	2017	20170911	N2	C3	Validation	reproductive post-heading	110	0.01861872065132962	0.018021868855781904	0.017568072362420126	0.01725535691361797	0.01708174825174827	0.017045272119185172	0.01714395425830207	0.017375820411472558	0.017738896321070258	0.01823120772946859	0.018961004830917873	0.019766009661835744	0.02064328502415459	0.02165122705314009	0.022746512077294678	0.0239711690821256	0.025295999999999992	0.026715323671497572	0.028210782608695646	0.02981472463768115	0.03147279227053139	0.033181777777777775	0.034951091787439596	0.036681777777777765	0.03841760386473429	0.04007385507246376	0.04164222222222221	0.04312229951690819	0.04453091787439613	0.04588701449275361	0.04724971980676327	0.04867453140096616	0.050218125603864724	0.051948270531400956	0.053908077294685997	0.0561286376811594	0.058641739130434765	0.06144177777777776	0.06451992270531401	0.06789116908212559
P09	S03	2.9625	2017	20170911	N2	C3	Validation	reproductive post-heading	110	0.03448771237458327	0.0316715659606095	0.029639124489037275	0.02838789446302555	0.027915382385730204	0.028219094760312258	0.029296538089929287	0.03114521887774042	0.03376264362690465	0.037146318840579715	0.042398396135265706	0.048566782608695645	0.05545599999999999	0.06290421256038645	0.07055312077294684	0.07830342028985506	0.08582660869565215	0.09299277294685988	0.09965290821256037	0.10567625120772944	0.11090019323671498	0.11527648309178744	0.11868635748792267	0.12099180676328501	0.12223443478260869	0.12222488888888884	0.12105789371980674	0.11906639613526566	0.11681192270531397	0.11459536231884056	0.11280483091787438	0.1113581835748792	0.11025855072463768	0.10972805797101448	0.1094923864734299	0.10979020289855067	0.11037656038647341	0.11136786473429951	0.11265114975845408	0.11424823188405796
P10	S01	1.9125	2017	20170911	N0	C2	Validation	reproductive post-heading	110	0.02174165920070287	0.02134212100942536	0.021067875544745086	0.0209186147089626	0.02089403040437822	0.020993814533292826	0.0212176589980068	0.02156525570082088	0.02203629654403571	0.022630473429951687	0.02347062801932366	0.024343864734299517	0.02533974879227053	0.026452405797101446	0.02762013526570048	0.0289679420289855	0.030404830917874392	0.031957932367149756	0.03357884057971013	0.0353231304347826	0.037103980676328495	0.038960714975845405	0.0408606956521739	0.042728193236714965	0.044601120772946846	0.04640110144927536	0.048111748792270516	0.0497343574879227	0.05128276328502414	0.052777990338164243	0.05425725603864733	0.05577339130434782	0.057409294685990334	0.05922523671497582	0.06126674396135264	0.06355290821256038	0.06617901449275362	0.06904651207729465	0.07216488888888888	0.07553265700483089
P10	S02	2.1	2017	20170911	N0	C2	Validation	reproductive post-heading	110	0.016398297489949958	0.015767953244822813	0.015294875308266554	0.014974777000777187	0.014803371642849918	0.014776372554981265	0.014889493057666955	0.015138446471402963	0.015518946116685275	0.01602670531400966	0.016749739130434777	0.017521700483091786	0.01841468599033816	0.019400850241545895	0.02044007729468598	0.02162085024154589	0.02286384541062802	0.024212695652173908	0.025633603864734296	0.027119729468599033	0.028652521739130438	0.030233410628019312	0.031830782608695644	0.033401565217391294	0.03496115942028984	0.03643553623188405	0.0378199033816425	0.03911489855072462	0.04034048309178743	0.04151084057971014	0.04269640579710144	0.04395812560386473	0.04537646376811594	0.04701057004830917	0.048906028985507236	0.051105159420289835	0.05365286956521737	0.05652009661835748	0.05971779710144927	0.06322709178743961
P10	S03	2.025	2017	20170911	N0	C2	Validation	reproductive post-heading	110	0.017339692915780025	0.017018593290767204	0.016793941420897913	0.016663033343468185	0.016623165095773787	0.01667163271511099	0.016805732238775708	0.017022759704064035	0.01732001114827204	0.017694782608695652	0.018192000000000003	0.018746299516908205	0.019338840579710137	0.019987942028985503	0.020686801932367146	0.02146713043478261	0.022298125603864728	0.023198048309178737	0.024140057971014487	0.02512973913043478	0.026149545893719806	0.02720979710144927	0.028288347826086954	0.029359478260869563	0.030427555555555548	0.031459149758454104	0.03244061835748792	0.033380077294685985	0.03427323671497584	0.035141681159420284	0.03600828985507246	0.03690421256038647	0.037873623188405786	0.03895460869565216	0.04016736231884057	0.041528850241545893	0.04309205797101448	0.044803710144927525	0.04666587439613525	0.04868952657004831
P11	S01	3.7125	2017	20170911	N1	C2	Validation	reproductive post-heading	110	0.018312293908989825	0.017753963447180846	0.017357365697104783	0.017120367960541984	0.01704083753927231	0.01711664173507654	0.01734564784973478	0.017725723185027492	0.018254735042735077	0.01893055072463768	0.01994054106280193	0.02095779710144927	0.022114260869565215	0.023407980676328502	0.02477731400966182	0.02628757487922705	0.02787787439613526	0.029513565217391298	0.03122245410628019	0.03298666666666666	0.034754956521739114	0.036546666666666665	0.038360367149758455	0.0400647922705314	0.04174900483091786	0.0433039420289855	0.04473130434782609	0.046045913043478257	0.04729012560386474	0.04848251207729468	0.049701719806763286	0.05099876328502413	0.052447420289855065	0.05412003864734297	0.056044289855072454	0.058283439613526555	0.06085495652173912	0.06374811594202896	0.06695810628019323	0.0704718647342995
P11	S02	4.1375	2017	20170911	N1	C2	Validation	reproductive post-heading	110	0.012300199114894973	0.011855738116955516	0.011526110063849154	0.011309617377791415	0.01120456248099727	0.011209247795682586	0.011321975744062686	0.011541048748353072	0.011864769230769253	0.012291439613526568	0.012896193236714973	0.013613024154589374	0.014400173913043476	0.015257874396135268	0.016163381642512072	0.017171014492753617	0.018214550724637676	0.019312888888888883	0.02045163285024154	0.021622144927536228	0.022816850241545894	0.024027014492753615	0.02523804830917874	0.02639298550724637	0.02753746859903381	0.02858257004830917	0.02953134299516907	0.030391014492753617	0.031204347826086953	0.03197914975845409	0.03278204830917874	0.033646144927536224	0.03461901449275361	0.035764985507246355	0.037107342995169074	0.038701371980676316	0.04049174879227053	0.04258125603864733	0.044966067632850236	0.047609623188405795
P11	S03	3.925	2017	20170911	N1	C2	Validation	reproductive post-heading	110	0.011664144251883567	0.01126153724536334	0.010957218810175293	0.010747591094895566	0.010629056248099737	0.01059801641836425	0.01065087375426505	0.010784030404378215	0.010993888517279839	0.01127685024154589	0.01170846376811594	0.012138705314009662	0.012632753623188404	0.013187574879227051	0.013749487922705313	0.014388483091787438	0.015052173913043474	0.015742570048309174	0.016467768115942024	0.01721331400966183	0.017968869565217385	0.018735516908212554	0.019499285024154583	0.020211516908212553	0.020904637681159417	0.021529913043478257	0.022067922705314005	0.022529893719806758	0.022935149758454104	0.023300425120772947	0.023662705314009654	0.024082821256038642	0.024644792270531398	0.025434164251207723	0.026516927536231874	0.027957507246376804	0.02978131400966182	0.03197812560386473	0.034553603864734286	0.03748662801932367
P12	S01	5.2125	2017	20170911	N2	C2	Validation	reproductive post-heading	110	0.021752635856897292	0.020552471335427876	0.019670574102226168	0.01911228755785308	0.018882955102868137	0.018987920137833222	0.01943252606330863	0.020222116279855318	0.02136203418803426	0.022857623188405788	0.025234067632850236	0.028069816425120762	0.03121209661835749	0.034656888888888876	0.03822367149758454	0.04192407729468598	0.045568135265700464	0.04914398067632849	0.05259085990338164	0.055806995169082114	0.058731632850241536	0.06137712077294685	0.06362413526570047	0.06541495652173913	0.06676803864734299	0.06755321739130433	0.06777617391304346	0.06757613526570046	0.06715072463768114	0.0666709565217391	0.066349739130434765	0.06621822222222222	0.06633795169082125	0.06681004830917874	0.06757480193236715	0.06880983574879229	0.07035665700483089	0.07233955555555553	0.07469458937198067	0.07740314975845411
P12	S02	4.325	2017	20170911	N2	C2	Validation	reproductive post-heading	110	0.013840373365764871	0.013404757677105507	0.013076870781392481	0.012853948920644702	0.01273322833688052	0.012711945272119196	0.012787335968379434	0.012956636667680127	0.013217083612040152	0.013565913043478256	0.014090724637681155	0.01463795169082125	0.015277217391304344	0.015960695652173913	0.0166808309178744	0.017478048309178738	0.018342589371980675	0.019246318840579705	0.02021296618357488	0.021207130434782603	0.022211613526570046	0.02325899516908212	0.024289198067632845	0.025287014492753616	0.0262503768115942	0.027151555555555547	0.027958222222222214	0.02869555555555555	0.02936832850241545	0.02998666666666667	0.030608579710144915	0.031278859903381646	0.032065004830917856	0.033040386473429946	0.03425580676328501	0.03574985507246376	0.037549681159420284	0.03965482125603864	0.042057082125603856	0.04475317874396135
[truncated: 473 more columns]
